# Supplementary material for: An allosteric photoredox catalyst inspired by photosynthetic machinery
Source: Nat Commun. 2015 Mar 30;6:6541. doi: 10.1038/ncomms7541 (PMC4389231; doi:10.1038/ncomms7541)
Supplement: Supplementary Data 1 — Crystallographic Information Files for compounds 4, 5 and X1. [file ncomms7541-s2.txt]

data_4

_audit_creation_date              2013-10-28
_audit_creation_method
;
Olex2 1.2
(compiled 2013.09.17 svn.r2790 for OlexSys, GUI svn.r4601)
;
_shelxl_version_number            2013-4
_publ_contact_author_address      ?
_publ_contact_author_email        ?
_publ_contact_author_name         ''
_publ_contact_author_phone        ?
_chemical_name_common             ?
_chemical_name_systematic
;
 ?
;
_chemical_formula_moiety          'C80 H70 N4 P2 S2 Zn'
_chemical_formula_sum             'C80 H70 N4 P2 S2 Zn'
_chemical_formula_weight          1278.83
_chemical_melting_point           ?
loop_
  _atom_type_symbol
  _atom_type_description
  _atom_type_scat_dispersion_real
  _atom_type_scat_dispersion_imag
  _atom_type_scat_source
 'C' 'C' 0.0181 0.0091 'International Tables Vol C Tables 4.2.6.8 and 6.1.1.4'
 'H' 'H' 0.0000 0.0000 'International Tables Vol C Tables 4.2.6.8 and 6.1.1.4'
 'N' 'N' 0.0311 0.0180 'International Tables Vol C Tables 4.2.6.8 and 6.1.1.4'
 'P' 'P' 0.2955 0.4335 'International Tables Vol C Tables 4.2.6.8 and 6.1.1.4'
 'S' 'S' 0.3331 0.5567 'International Tables Vol C Tables 4.2.6.8 and 6.1.1.4'
 'Zn' 'Zn' -1.5491 0.6778
 'International Tables Vol C Tables 4.2.6.8 and 6.1.1.4'

_shelx_space_group_comment
;
The symmetry employed for this shelxl refinement is uniquely defined
by the following loop, which should always be used as a source of
symmetry information in preference to the above space-group names.
They are only intended as comments.
;
_space_group_crystal_system       'monoclinic'
_space_group_IT_number            15
_space_group_name_H-M_alt         'C 1 2/c 1'
_space_group_name_Hall            '-C 2yc'
loop_
  _space_group_symop_operation_xyz
 'x, y, z'
 '-x, y, -z+1/2'
 'x+1/2, y+1/2, z'
 '-x+1/2, y+1/2, -z+1/2'
 '-x, -y, -z'
 'x, -y, z-1/2'
 '-x+1/2, -y+1/2, -z'
 'x+1/2, -y+1/2, z-1/2'

_cell_length_a                    28.4395(15)
_cell_length_b                    18.7648(11)
_cell_length_c                    16.3621(9)
_cell_angle_alpha                 90
_cell_angle_beta                  123.051(3)
_cell_angle_gamma                 90
_cell_volume                      7318.9(7)
_cell_formula_units_Z             4
_cell_measurement_reflns_used     9871
_cell_measurement_temperature     100(2)
_cell_measurement_theta_max       64.985
_cell_measurement_theta_min       3.586
_shelx_estimated_absorpt_T_max    0.932
_shelx_estimated_absorpt_T_min    0.547
_exptl_absorpt_coefficient_mu     1.745
_exptl_absorpt_correction_T_max   0.7526
_exptl_absorpt_correction_T_min   0.6294
_exptl_absorpt_correction_type    multi-scan
_exptl_absorpt_process_details
;
SADABS-2012/1 (Bruker,2012) was used for absorption correction.
wR2(int) was 0.0749 before and 0.0514 after correction.
The Ratio of minimum to maximum transmission is 0.8363.
The \l/2 correction factor is 0.0015.
;
_exptl_crystal_colour             red
_exptl_crystal_colour_primary     red
_exptl_crystal_density_diffrn     1.161
_exptl_crystal_density_meas       ?
_exptl_crystal_density_method     ?
_exptl_crystal_description        plate
_exptl_crystal_F_000              2680
_exptl_crystal_size_max           0.393
_exptl_crystal_size_mid           0.142
_exptl_crystal_size_min           0.041
_exptl_special_details
;
 ?
;
_exptl_transmission_factor_max    ?
_exptl_transmission_factor_min    ?
_diffrn_reflns_av_R_equivalents   0.0398
_diffrn_reflns_av_unetI/netI      0.0220
_diffrn_reflns_Laue_measured_fraction_full 0.938
_diffrn_reflns_Laue_measured_fraction_max 0.996
_diffrn_reflns_limit_h_max        33
_diffrn_reflns_limit_h_min        -33
_diffrn_reflns_limit_k_max        21
_diffrn_reflns_limit_k_min        -22
_diffrn_reflns_limit_l_max        18
_diffrn_reflns_limit_l_min        -19
_diffrn_reflns_number             56300
_diffrn_reflns_point_group_measured_fraction_full 0.938
_diffrn_reflns_point_group_measured_fraction_max 0.996
_diffrn_reflns_theta_full         67.679
_diffrn_reflns_theta_max          65.04
_diffrn_reflns_theta_min          2.99
_diffrn_ambient_temperature       100.05
_diffrn_detector_area_resol_mean  8
_diffrn_measured_fraction_theta_full 0.938
_diffrn_measured_fraction_theta_max 0.996
_diffrn_measurement_device_type   'Bruker Kappa APEX CCD area detector'
_diffrn_measurement_method        '\w and \f scans'
_diffrn_radiation_monochromator   'Quazar optics'
_diffrn_radiation_type            CuK\a
_diffrn_radiation_wavelength      1.54178
_diffrn_source                    microsource
_diffrn_standards_number          .
_reflns_Friedel_coverage          0.000
_reflns_Friedel_fraction_full     .
_reflns_Friedel_fraction_max      .
_reflns_number_gt                 5371
_reflns_number_total              6214
_reflns_special_details
;
 Data were apparently pre-merged, so _diffrn_reflns_number
 etc. will have to be added later.
 
 Reflections were merged by SHELXL according to the crystal
 class for the calculation of statistics and refinement.
 
 _reflns_Friedel_fraction is defined as the number of unique
 Friedel pairs measured divided by the number that would be
 possible theoretically, ignoring centric projections and
 systematic absences.
;
_reflns_threshold_expression      'I > 2\s(I)'
_computing_cell_refinement        'SAINT V7.23A (Bruker, 2005)'
_computing_data_collection        'APEX2 V2.1-4 (Bruker, 2007)'
_computing_data_reduction         'Bruker SAINT'
_computing_molecular_graphics
;
O. V. Dolomanov, L. J. Bourhis, R. J. Gildea, J. A. K. Howard and H. Puschmann,
OLEX2: a complete structure solution, refinement and analysis program.
J. Appl. Cryst. (2009). 42, 339-341.
;
_computing_publication_material
;
O. V. Dolomanov, L. J. Bourhis, R. J. Gildea, J. A. K. Howard and H. Puschmann,
OLEX2: a complete structure solution, refinement and analysis program.
J. Appl. Cryst. (2009). 42, 339-341.
;
_computing_structure_refinement
;
SHELX, G.M. Sheldrick, Acta Cryst.
(2008). A64, 112-122
;
_computing_structure_solution
;
SHELX, G.M. Sheldrick, Acta Cryst.
(2008). A64, 112-122
;
_refine_diff_density_max          0.829
_refine_diff_density_min          -0.614
_refine_diff_density_rms          0.077
_refine_ls_extinction_coef        .
_refine_ls_extinction_method      none
_refine_ls_goodness_of_fit_ref    1.087
_refine_ls_hydrogen_treatment     constr
_refine_ls_matrix_type            full
_refine_ls_number_parameters      406
_refine_ls_number_reflns          6214
_refine_ls_number_restraints      0
_refine_ls_R_factor_all           0.0608
_refine_ls_R_factor_gt            0.0541
_refine_ls_restrained_S_all       1.087
_refine_ls_shift/su_max           0.001
_refine_ls_shift/su_mean          0.000
_refine_ls_structure_factor_coef  Fsqd
_refine_ls_weighting_details
'w=1/[\s^2^(Fo^2^)+(0.1006P)^2^+12.2253P] where P=(Fo^2^+2Fc^2^)/3'
_refine_ls_weighting_scheme       calc
_refine_ls_wR_factor_gt           0.1604
_refine_ls_wR_factor_ref          0.1661
_refine_special_details
;
 ?
;
_olex2_refinement_description
;
1. Fixed Uiso
 At 1.2 times of:
  All C(H) groups, All C(H,H) groups
 At 1.5 times of:
  All C(H,H,H) groups
2.a Secondary CH2 refined with riding coordinates:
 C26(H26A,H26B), C27(H27A,H27B), C28(H28A,H28B)
2.b Aromatic/amide H refined with riding coordinates:
 C2(H2), C3(H3), C7(H7), C8(H8), C13(H13), C15(H15), C21(H21), C22(H22),
 C24(H24), C25(H25), C30(H30), C31(H31), C32(H32), C33(H33), C34(H34), C36(H36),
  C37(H37), C38(H38), C39(H39), C40(H40)
2.c Idealised Me refined as rotating group:
 C17(H17A,H17B,H17C), C18(H18A,H18B,H18C), C19(H19A,H19B,H19C)
;
_atom_sites_solution_hydrogens    geom
_atom_sites_solution_primary      direct
_atom_sites_solution_secondary    ?
loop_
  _atom_site_label
  _atom_site_type_symbol
  _atom_site_fract_x
  _atom_site_fract_y
  _atom_site_fract_z
  _atom_site_U_iso_or_equiv
  _atom_site_adp_type
  _atom_site_occupancy
  _atom_site_site_symmetry_order
  _atom_site_calc_flag
  _atom_site_refinement_flags_posn
  _atom_site_refinement_flags_adp
  _atom_site_refinement_flags_occupancy
  _atom_site_disorder_assembly
  _atom_site_disorder_group
 Zn1 Zn 0.2500 0.7500 0.0000 0.03484(19) Uani 1 2 d S . P . .
 S1 S 0.62745(3) 0.55399(5) 0.14103(6) 0.0456(2) Uani 1 1 d . . . . .
 P1 P 0.77194(3) 0.61736(4) 0.42976(5) 0.0335(2) Uani 1 1 d . . . . .
 N1 N 0.16828(8) 0.75297(11) -0.11265(15) 0.0226(4) Uani 1 1 d . . . . .
 N2 N 0.27020(8) 0.69452(12) -0.08526(14) 0.0247(4) Uani 1 1 d . . . . .
 C1 C 0.12557(10) 0.78859(14) -0.11519(18) 0.0276(6) Uani 1 1 d . . . . .
 C2 C 0.07531(11) 0.78158(19) -0.2100(2) 0.0417(7) Uani 1 1 d . . . . .
 H2 H 0.0400 0.8024 -0.2313 0.050 Uiso 1 1 calc R U . . .
 C3 C 0.08732(11) 0.73981(18) -0.2639(2) 0.0385(7) Uani 1 1 d . . . . .
 H3 H 0.0619 0.7250 -0.3294 0.046 Uiso 1 1 calc R U . . .
 C4 C 0.14607(10) 0.72217(14) -0.20289(17) 0.0249(5) Uani 1 1 d . . . . .
 C5 C 0.17521(11) 0.68200(14) -0.23331(17) 0.0275(5) Uani 1 1 d . . . . .
 C6 C 0.23309(11) 0.66992(14) -0.17853(18) 0.0278(5) Uani 1 1 d . . . . .
 C7 C 0.26325(12) 0.62805(16) -0.2096(2) 0.0341(6) Uani 1 1 d . . . . .
 H7 H 0.2477 0.6056 -0.2712 0.041 Uiso 1 1 calc R U . . .
 C8 C 0.31748(11) 0.62676(15) -0.1351(2) 0.0332(6) Uani 1 1 d . . . . .
 H8 H 0.3473 0.6032 -0.1344 0.040 Uiso 1 1 calc R U . . .
 C9 C 0.32202(10) 0.66752(14) -0.05660(18) 0.0269(5) Uani 1 1 d . . . . .
 C10 C 0.37031(10) 0.67422(14) 0.03708(19) 0.0284(6) Uani 1 1 d . . . . .
 C11 C 0.14009(11) 0.64915(16) -0.33387(18) 0.0320(6) Uani 1 1 d . . . . .
 C12 C 0.13063(13) 0.68719(18) -0.4151(2) 0.0404(7) Uani 1 1 d . . . . .
 C13 C 0.09398(13) 0.6576(2) -0.5078(2) 0.0479(8) Uani 1 1 d . . . . .
 H13 H 0.0858 0.6839 -0.5638 0.057 Uiso 1 1 calc R U . . .
 C14 C 0.06940(12) 0.59177(19) -0.5204(2) 0.0452(8) Uani 1 1 d . . . . .
 C15 C 0.08046(12) 0.55463(18) -0.4396(2) 0.0408(7) Uani 1 1 d . . . . .
 H15 H 0.0640 0.5090 -0.4477 0.049 Uiso 1 1 calc R U . . .
 C16 C 0.11524(11) 0.58219(17) -0.3456(2) 0.0356(6) Uani 1 1 d . . . . .
 C17 C 0.15722(18) 0.7576(2) -0.4041(3) 0.0572(10) Uani 1 1 d . . . . .
 H17A H 0.1440 0.7915 -0.3755 0.086 Uiso 1 1 calc R U . . .
 H17B H 0.1472 0.7749 -0.4682 0.086 Uiso 1 1 calc R U . . .
 H17C H 0.1981 0.7528 -0.3614 0.086 Uiso 1 1 calc R U . . .
 C18 C 0.03088(15) 0.5606(2) -0.6222(2) 0.0616(10) Uani 1 1 d . . . . .
 H18A H 0.0532 0.5461 -0.6484 0.092 Uiso 1 1 calc R U . . .
 H18B H 0.0034 0.5967 -0.6649 0.092 Uiso 1 1 calc R U . . .
 H18C H 0.0112 0.5191 -0.6186 0.092 Uiso 1 1 calc R U . . .
 C19 C 0.12394(15) 0.54051(19) -0.2604(2) 0.0502(8) Uani 1 1 d . . . . .
 H19A H 0.1633 0.5439 -0.2064 0.075 Uiso 1 1 calc R U . . .
 H19B H 0.1142 0.4905 -0.2792 0.075 Uiso 1 1 calc R U . . .
 H19C H 0.1000 0.5599 -0.2398 0.075 Uiso 1 1 calc R U . . .
 C20 C 0.42212(11) 0.63443(16) 0.05896(19) 0.0329(6) Uani 1 1 d . . . . .
 C21 C 0.45819(12) 0.66090(17) 0.0371(3) 0.0489(8) Uani 1 1 d . . . . .
 H21 H 0.4505 0.7053 0.0042 0.059 Uiso 1 1 calc R U . . .
 C22 C 0.50724(13) 0.62268(18) 0.0629(3) 0.0550(10) Uani 1 1 d . . . . .
 H22 H 0.5328 0.6423 0.0488 0.066 Uiso 1 1 calc R U . . .
 C23 C 0.51840(11) 0.55792(17) 0.1078(2) 0.0392(7) Uani 1 1 d . . . . .
 C24 C 0.4821(2) 0.5317(3) 0.1264(4) 0.098(2) Uani 1 1 d . . . . .
 H24 H 0.4889 0.4861 0.1561 0.117 Uiso 1 1 calc R U . . .
 C25 C 0.4342(2) 0.5692(3) 0.1035(4) 0.100(2) Uani 1 1 d . . . . .
 H25 H 0.4093 0.5492 0.1191 0.120 Uiso 1 1 calc R U . . .
 C26 C 0.56854(12) 0.51150(19) 0.1308(3) 0.0501(9) Uani 1 1 d . . . . .
 H26A H 0.5548 0.4747 0.0793 0.060 Uiso 1 1 calc R U . . .
 H26B H 0.5818 0.4863 0.1929 0.060 Uiso 1 1 calc R U . . .
 C27 C 0.66662(14) 0.58008(18) 0.2676(2) 0.0447(7) Uani 1 1 d . . . . .
 H27A H 0.6492 0.6225 0.2766 0.054 Uiso 1 1 calc R U . . .
 H27B H 0.6667 0.5409 0.3082 0.054 Uiso 1 1 calc R U . . .
 C28 C 0.72679(12) 0.59723(18) 0.2985(2) 0.0400(7) Uani 1 1 d . . . . .
 H28A H 0.7264 0.6387 0.2607 0.048 Uiso 1 1 calc R U . . .
 H28B H 0.7425 0.5561 0.2833 0.048 Uiso 1 1 calc R U . . .
 C29 C 0.77212(12) 0.53096(16) 0.4819(2) 0.0365(6) Uani 1 1 d . . . . .
 C30 C 0.80380(14) 0.47230(18) 0.4887(3) 0.0479(8) Uani 1 1 d . . . . .
 H30 H 0.8283 0.4756 0.4663 0.058 Uiso 1 1 calc R U . . .
 C31 C 0.79977(19) 0.4089(2) 0.5280(4) 0.0700(12) Uani 1 1 d . . . . .
 H31 H 0.8218 0.3691 0.5328 0.084 Uiso 1 1 calc R U . . .
 C32 C 0.76418(19) 0.4028(2) 0.5604(4) 0.0694(12) Uani 1 1 d . . . . .
 H32 H 0.7618 0.3593 0.5875 0.083 Uiso 1 1 calc R U . . .
 C33 C 0.73235(17) 0.4603(2) 0.5530(3) 0.0606(10) Uani 1 1 d . . . . .
 H33 H 0.7073 0.4564 0.5743 0.073 Uiso 1 1 calc R U . . .
 C34 C 0.73638(13) 0.52338(18) 0.5151(3) 0.0459(8) Uani 1 1 d . . . . .
 H34 H 0.7144 0.5629 0.5113 0.055 Uiso 1 1 calc R U . . .
 C35 C 0.84199(12) 0.62319(15) 0.4500(2) 0.0361(6) Uani 1 1 d . . . . .
 C36 C 0.85110(14) 0.63389(19) 0.3754(2) 0.0470(8) Uani 1 1 d . . . . .
 H36 H 0.8202 0.6337 0.3094 0.056 Uiso 1 1 calc R U . . .
 C37 C 0.90480(15) 0.6448(2) 0.3969(3) 0.0569(9) Uani 1 1 d . . . . .
 H37 H 0.9106 0.6520 0.3455 0.068 Uiso 1 1 calc R U . . .
 C38 C 0.94993(14) 0.64537(18) 0.4921(3) 0.0522(9) Uani 1 1 d . . . . .
 H38 H 0.9867 0.6528 0.5064 0.063 Uiso 1 1 calc R U . . .
 C39 C 0.94170(13) 0.63518(17) 0.5666(3) 0.0455(8) Uani 1 1 d . . . . .
 H39 H 0.9728 0.6354 0.6324 0.055 Uiso 1 1 calc R U . . .
 C40 C 0.88767(12) 0.62456(17) 0.5454(2) 0.0400(7) Uani 1 1 d . . . . .
 H40 H 0.8821 0.6182 0.5972 0.048 Uiso 1 1 calc R U . . .

loop_
  _atom_site_aniso_label
  _atom_site_aniso_U_11
  _atom_site_aniso_U_22
  _atom_site_aniso_U_33
  _atom_site_aniso_U_23
  _atom_site_aniso_U_13
  _atom_site_aniso_U_12
 Zn1 0.0142(3) 0.0624(4) 0.0224(3) -0.0122(2) 0.0064(2) 0.0033(2)
 S1 0.0269(4) 0.0641(5) 0.0389(4) -0.0162(3) 0.0135(3) 0.0071(3)
 P1 0.0234(4) 0.0414(4) 0.0332(4) -0.0027(3) 0.0138(3) 0.0001(3)
 N1 0.0150(10) 0.0326(11) 0.0173(10) 0.0000(8) 0.0068(9) 0.0026(8)
 N2 0.0160(10) 0.0360(11) 0.0184(10) -0.0021(8) 0.0070(8) 0.0046(8)
 C1 0.0158(12) 0.0406(15) 0.0225(13) 0.0025(11) 0.0080(10) 0.0048(10)
 C2 0.0165(13) 0.075(2) 0.0259(14) -0.0019(14) 0.0065(12) 0.0147(13)
 C3 0.0154(13) 0.069(2) 0.0197(13) -0.0045(13) 0.0025(11) 0.0050(12)
 C4 0.0157(12) 0.0369(13) 0.0170(11) -0.0002(10) 0.0056(10) 0.0002(10)
 C5 0.0218(12) 0.0366(14) 0.0174(12) -0.0027(10) 0.0064(10) -0.0014(11)
 C6 0.0233(13) 0.0366(14) 0.0203(12) -0.0022(10) 0.0098(11) 0.0033(11)
 C7 0.0297(14) 0.0459(16) 0.0249(13) -0.0100(12) 0.0136(12) 0.0016(12)
 C8 0.0271(14) 0.0434(15) 0.0303(14) -0.0033(12) 0.0164(12) 0.0078(12)
 C9 0.0209(12) 0.0355(14) 0.0238(12) 0.0006(10) 0.0120(11) 0.0058(10)
 C10 0.0195(12) 0.0389(15) 0.0266(13) 0.0036(11) 0.0124(11) 0.0081(11)
 C11 0.0220(13) 0.0487(16) 0.0193(12) -0.0069(11) 0.0073(11) 0.0053(12)
 C12 0.0375(16) 0.0539(18) 0.0237(14) -0.0039(13) 0.0126(13) 0.0072(14)
 C13 0.0428(17) 0.071(2) 0.0235(14) -0.0007(14) 0.0137(14) 0.0128(16)
 C14 0.0294(15) 0.065(2) 0.0273(15) -0.0161(14) 0.0068(12) 0.0080(15)
 C15 0.0264(14) 0.0555(19) 0.0301(15) -0.0158(13) 0.0086(12) 0.0002(13)
 C16 0.0223(13) 0.0514(17) 0.0267(14) -0.0124(12) 0.0092(11) -0.0010(12)
 C17 0.068(2) 0.065(2) 0.0300(17) 0.0042(15) 0.0213(17) -0.0036(18)
 C18 0.049(2) 0.084(3) 0.0252(16) -0.0195(17) 0.0033(15) 0.0064(19)
 C19 0.0504(19) 0.056(2) 0.0362(16) -0.0123(15) 0.0181(15) -0.0171(16)
 C20 0.0191(13) 0.0493(16) 0.0249(13) -0.0013(12) 0.0084(11) 0.0107(12)
 C21 0.0272(15) 0.0349(15) 0.084(3) -0.0084(16) 0.0303(17) 0.0001(13)
 C22 0.0259(15) 0.0464(19) 0.093(3) -0.0175(18) 0.0329(18) -0.0068(14)
 C23 0.0228(14) 0.0473(17) 0.0295(14) -0.0116(12) 0.0027(12) 0.0071(12)
 C24 0.087(3) 0.112(4) 0.134(4) 0.084(4) 0.086(3) 0.072(3)
 C25 0.087(3) 0.118(4) 0.146(5) 0.098(4) 0.096(4) 0.079(3)
 C26 0.0257(15) 0.055(2) 0.0497(18) -0.0210(15) 0.0075(14) 0.0070(14)
 C27 0.0442(18) 0.0503(18) 0.0407(17) -0.0122(14) 0.0239(15) -0.0024(14)
 C28 0.0316(15) 0.0496(17) 0.0341(15) -0.0052(13) 0.0148(13) 0.0012(13)
 C29 0.0278(14) 0.0434(16) 0.0373(15) -0.0053(12) 0.0172(13) -0.0028(12)
 C30 0.0451(18) 0.0512(18) 0.063(2) 0.0066(16) 0.0393(17) 0.0070(15)
 C31 0.077(3) 0.051(2) 0.113(4) 0.016(2) 0.072(3) 0.017(2)
 C32 0.084(3) 0.053(2) 0.102(3) 0.017(2) 0.070(3) 0.004(2)
 C33 0.066(2) 0.059(2) 0.087(3) -0.001(2) 0.061(2) -0.0037(18)
 C34 0.0369(16) 0.0519(19) 0.057(2) -0.0054(15) 0.0312(16) -0.0010(14)
 C35 0.0280(14) 0.0387(15) 0.0420(16) -0.0028(12) 0.0193(13) 0.0003(12)
 C36 0.0387(17) 0.062(2) 0.0448(18) -0.0075(15) 0.0254(15) -0.0063(15)
 C37 0.050(2) 0.071(2) 0.066(2) -0.0124(19) 0.042(2) -0.0075(18)
 C38 0.0352(17) 0.0483(19) 0.080(3) -0.0119(17) 0.0360(19) -0.0041(14)
 C39 0.0291(15) 0.0419(17) 0.056(2) -0.0058(14) 0.0174(15) 0.0011(13)
 C40 0.0312(15) 0.0456(17) 0.0421(17) -0.0013(13) 0.0193(14) 0.0015(13)

_geom_special_details
;
 All esds (except the esd in the dihedral angle between two l.s. planes)
 are estimated using the full covariance matrix.  The cell esds are taken
 into account individually in the estimation of esds in distances, angles
 and torsion angles; correlations between esds in cell parameters are only
 used when they are defined by crystal symmetry.  An approximate (isotropic)
 treatment of cell esds is used for estimating esds involving l.s. planes.
;
loop_
  _geom_bond_atom_site_label_1
  _geom_bond_atom_site_label_2
  _geom_bond_distance
  _geom_bond_site_symmetry_2
  _geom_bond_publ_flag
 Zn1 N1 2.032(2) 7_565 ?
 Zn1 N1 2.032(2) . ?
 Zn1 N2 2.058(2) . ?
 Zn1 N2 2.058(2) 7_565 ?
 S1 C26 1.779(4) . ?
 S1 C27 1.804(3) . ?
 P1 C28 1.843(3) . ?
 P1 C29 1.831(3) . ?
 P1 C35 1.836(3) . ?
 N1 C1 1.367(3) . ?
 N1 C4 1.377(3) . ?
 N2 C6 1.378(3) . ?
 N2 C9 1.376(3) . ?
 C1 C2 1.431(4) . ?
 C1 C10 1.404(4) 7_565 ?
 C2 H2 0.9500 . ?
 C2 C3 1.355(4) . ?
 C3 H3 0.9500 . ?
 C3 C4 1.442(4) . ?
 C4 C5 1.397(4) . ?
 C5 C6 1.398(4) . ?
 C5 C11 1.514(3) . ?
 C6 C7 1.445(4) . ?
 C7 H7 0.9500 . ?
 C7 C8 1.347(4) . ?
 C8 H8 0.9500 . ?
 C8 C9 1.438(4) . ?
 C9 C10 1.398(4) . ?
 C10 C1 1.404(4) 7_565 ?
 C10 C20 1.510(3) . ?
 C11 C12 1.400(4) . ?
 C11 C16 1.403(4) . ?
 C12 C13 1.404(4) . ?
 C12 C17 1.483(5) . ?
 C13 H13 0.9500 . ?
 C13 C14 1.378(5) . ?
 C14 C15 1.372(5) . ?
 C14 C18 1.524(4) . ?
 C15 H15 0.9500 . ?
 C15 C16 1.396(4) . ?
 C16 C19 1.497(5) . ?
 C17 H17A 0.9800 . ?
 C17 H17B 0.9800 . ?
 C17 H17C 0.9800 . ?
 C18 H18A 0.9800 . ?
 C18 H18B 0.9800 . ?
 C18 H18C 0.9800 . ?
 C19 H19A 0.9800 . ?
 C19 H19B 0.9800 . ?
 C19 H19C 0.9800 . ?
 C20 C21 1.352(4) . ?
 C20 C25 1.369(5) . ?
 C21 H21 0.9500 . ?
 C21 C22 1.413(4) . ?
 C22 H22 0.9500 . ?
 C22 C23 1.365(5) . ?
 C23 C24 1.319(5) . ?
 C23 C26 1.532(4) . ?
 C24 H24 0.9500 . ?
 C24 C25 1.393(5) . ?
 C25 H25 0.9500 . ?
 C26 H26A 0.9900 . ?
 C26 H26B 0.9900 . ?
 C27 H27A 0.9900 . ?
 C27 H27B 0.9900 . ?
 C27 C28 1.531(4) . ?
 C28 H28A 0.9900 . ?
 C28 H28B 0.9900 . ?
 C29 C30 1.388(4) . ?
 C29 C34 1.397(4) . ?
 C30 H30 0.9500 . ?
 C30 C31 1.387(5) . ?
 C31 H31 0.9500 . ?
 C31 C32 1.379(5) . ?
 C32 H32 0.9500 . ?
 C32 C33 1.371(6) . ?
 C33 H33 0.9500 . ?
 C33 C34 1.369(5) . ?
 C34 H34 0.9500 . ?
 C35 C36 1.394(4) . ?
 C35 C40 1.383(4) . ?
 C36 H36 0.9500 . ?
 C36 C37 1.383(5) . ?
 C37 H37 0.9500 . ?
 C37 C38 1.376(5) . ?
 C38 H38 0.9500 . ?
 C38 C39 1.374(5) . ?
 C39 H39 0.9500 . ?
 C39 C40 1.393(4) . ?
 C40 H40 0.9500 . ?

loop_
  _geom_angle_atom_site_label_1
  _geom_angle_atom_site_label_2
  _geom_angle_atom_site_label_3
  _geom_angle
  _geom_angle_site_symmetry_1
  _geom_angle_site_symmetry_3
  _geom_angle_publ_flag
 N1 Zn1 N1 180.00(10) 7_565 . ?
 N1 Zn1 N2 89.83(8) 7_565 . ?
 N1 Zn1 N2 90.17(8) . . ?
 N1 Zn1 N2 90.17(8) 7_565 7_565 ?
 N1 Zn1 N2 89.83(8) . 7_565 ?
 N2 Zn1 N2 180.0 . 7_565 ?
 C26 S1 C27 100.93(16) . . ?
 C29 P1 C28 100.64(14) . . ?
 C29 P1 C35 103.99(13) . . ?
 C35 P1 C28 102.72(14) . . ?
 C1 N1 Zn1 126.77(17) . . ?
 C1 N1 C4 107.0(2) . . ?
 C4 N1 Zn1 126.15(16) . . ?
 C6 N2 Zn1 126.29(16) . . ?
 C9 N2 Zn1 126.74(16) . . ?
 C9 N2 C6 106.6(2) . . ?
 N1 C1 C2 109.5(2) . . ?
 N1 C1 C10 125.7(2) . 7_565 ?
 C10 C1 C2 124.8(2) 7_565 . ?
 C1 C2 H2 126.2 . . ?
 C3 C2 C1 107.5(2) . . ?
 C3 C2 H2 126.2 . . ?
 C2 C3 H3 126.6 . . ?
 C2 C3 C4 106.9(2) . . ?
 C4 C3 H3 126.6 . . ?
 N1 C4 C3 109.1(2) . . ?
 N1 C4 C5 126.5(2) . . ?
 C5 C4 C3 124.5(2) . . ?
 C4 C5 C6 125.4(2) . . ?
 C4 C5 C11 116.0(2) . . ?
 C6 C5 C11 118.6(2) . . ?
 N2 C6 C5 125.3(2) . . ?
 N2 C6 C7 109.2(2) . . ?
 C5 C6 C7 125.4(2) . . ?
 C6 C7 H7 126.4 . . ?
 C8 C7 C6 107.3(2) . . ?
 C8 C7 H7 126.4 . . ?
 C7 C8 H8 126.3 . . ?
 C7 C8 C9 107.5(2) . . ?
 C9 C8 H8 126.3 . . ?
 N2 C9 C8 109.5(2) . . ?
 N2 C9 C10 124.7(2) . . ?
 C10 C9 C8 125.6(2) . . ?
 C1 C10 C20 116.3(2) 7_565 . ?
 C9 C10 C1 125.9(2) . 7_565 ?
 C9 C10 C20 117.6(2) . . ?
 C12 C11 C5 119.7(3) . . ?
 C12 C11 C16 120.3(3) . . ?
 C16 C11 C5 119.9(2) . . ?
 C11 C12 C13 118.0(3) . . ?
 C11 C12 C17 121.2(3) . . ?
 C13 C12 C17 120.8(3) . . ?
 C12 C13 H13 118.9 . . ?
 C14 C13 C12 122.2(3) . . ?
 C14 C13 H13 118.9 . . ?
 C13 C14 C18 120.7(3) . . ?
 C15 C14 C13 118.7(3) . . ?
 C15 C14 C18 120.6(3) . . ?
 C14 C15 H15 119.1 . . ?
 C14 C15 C16 121.7(3) . . ?
 C16 C15 H15 119.1 . . ?
 C11 C16 C19 121.7(2) . . ?
 C15 C16 C11 119.0(3) . . ?
 C15 C16 C19 119.3(3) . . ?
 C12 C17 H17A 109.5 . . ?
 C12 C17 H17B 109.5 . . ?
 C12 C17 H17C 109.5 . . ?
 H17A C17 H17B 109.5 . . ?
 H17A C17 H17C 109.5 . . ?
 H17B C17 H17C 109.5 . . ?
 C14 C18 H18A 109.5 . . ?
 C14 C18 H18B 109.5 . . ?
 C14 C18 H18C 109.5 . . ?
 H18A C18 H18B 109.5 . . ?
 H18A C18 H18C 109.5 . . ?
 H18B C18 H18C 109.5 . . ?
 C16 C19 H19A 109.5 . . ?
 C16 C19 H19B 109.5 . . ?
 C16 C19 H19C 109.5 . . ?
 H19A C19 H19B 109.5 . . ?
 H19A C19 H19C 109.5 . . ?
 H19B C19 H19C 109.5 . . ?
 C21 C20 C10 122.6(3) . . ?
 C21 C20 C25 117.6(3) . . ?
 C25 C20 C10 119.8(3) . . ?
 C20 C21 H21 119.9 . . ?
 C20 C21 C22 120.1(3) . . ?
 C22 C21 H21 119.9 . . ?
 C21 C22 H22 119.5 . . ?
 C23 C22 C21 121.0(3) . . ?
 C23 C22 H22 119.5 . . ?
 C22 C23 C26 123.4(3) . . ?
 C24 C23 C22 118.4(3) . . ?
 C24 C23 C26 118.1(3) . . ?
 C23 C24 H24 119.2 . . ?
 C23 C24 C25 121.5(4) . . ?
 C25 C24 H24 119.2 . . ?
 C20 C25 C24 121.3(4) . . ?
 C20 C25 H25 119.3 . . ?
 C24 C25 H25 119.3 . . ?
 S1 C26 H26A 107.8 . . ?
 S1 C26 H26B 107.8 . . ?
 C23 C26 S1 118.1(3) . . ?
 C23 C26 H26A 107.8 . . ?
 C23 C26 H26B 107.8 . . ?
 H26A C26 H26B 107.1 . . ?
 S1 C27 H27A 110.0 . . ?
 S1 C27 H27B 110.0 . . ?
 H27A C27 H27B 108.4 . . ?
 C28 C27 S1 108.4(2) . . ?
 C28 C27 H27A 110.0 . . ?
 C28 C27 H27B 110.0 . . ?
 P1 C28 H28A 109.3 . . ?
 P1 C28 H28B 109.3 . . ?
 C27 C28 P1 111.8(2) . . ?
 C27 C28 H28A 109.3 . . ?
 C27 C28 H28B 109.3 . . ?
 H28A C28 H28B 107.9 . . ?
 C30 C29 P1 125.2(2) . . ?
 C30 C29 C34 117.8(3) . . ?
 C34 C29 P1 117.0(2) . . ?
 C29 C30 H30 119.9 . . ?
 C31 C30 C29 120.2(3) . . ?
 C31 C30 H30 119.9 . . ?
 C30 C31 H31 119.6 . . ?
 C32 C31 C30 120.9(3) . . ?
 C32 C31 H31 119.6 . . ?
 C31 C32 H32 120.4 . . ?
 C33 C32 C31 119.2(4) . . ?
 C33 C32 H32 120.4 . . ?
 C32 C33 H33 119.8 . . ?
 C34 C33 C32 120.4(3) . . ?
 C34 C33 H33 119.8 . . ?
 C29 C34 H34 119.3 . . ?
 C33 C34 C29 121.5(3) . . ?
 C33 C34 H34 119.3 . . ?
 C36 C35 P1 123.5(2) . . ?
 C40 C35 P1 117.6(2) . . ?
 C40 C35 C36 118.5(3) . . ?
 C35 C36 H36 119.8 . . ?
 C37 C36 C35 120.4(3) . . ?
 C37 C36 H36 119.8 . . ?
 C36 C37 H37 119.8 . . ?
 C38 C37 C36 120.5(3) . . ?
 C38 C37 H37 119.8 . . ?
 C37 C38 H38 120.0 . . ?
 C39 C38 C37 119.9(3) . . ?
 C39 C38 H38 120.0 . . ?
 C38 C39 H39 120.1 . . ?
 C38 C39 C40 119.8(3) . . ?
 C40 C39 H39 120.1 . . ?
 C35 C40 C39 120.9(3) . . ?
 C35 C40 H40 119.6 . . ?
 C39 C40 H40 119.6 . . ?

loop_
  _geom_torsion_atom_site_label_1
  _geom_torsion_atom_site_label_2
  _geom_torsion_atom_site_label_3
  _geom_torsion_atom_site_label_4
  _geom_torsion
  _geom_torsion_site_symmetry_1
  _geom_torsion_site_symmetry_2
  _geom_torsion_site_symmetry_3
  _geom_torsion_site_symmetry_4
  _geom_torsion_publ_flag
 Zn1 N1 C1 C2 175.8(2) . . . . ?
 Zn1 N1 C1 C10 -4.9(4) . . . 7_565 ?
 Zn1 N1 C4 C3 -176.73(19) . . . . ?
 Zn1 N1 C4 C5 1.4(4) . . . . ?
 Zn1 N2 C6 C5 3.7(4) . . . . ?
 Zn1 N2 C6 C7 -174.74(18) . . . . ?
 Zn1 N2 C9 C8 174.74(18) . . . . ?
 Zn1 N2 C9 C10 -0.5(4) . . . . ?
 S1 C27 C28 P1 -175.27(17) . . . . ?
 P1 C29 C30 C31 -178.8(3) . . . . ?
 P1 C29 C34 C33 178.3(3) . . . . ?
 P1 C35 C36 C37 173.5(3) . . . . ?
 P1 C35 C40 C39 -174.3(2) . . . . ?
 N1 C1 C2 C3 1.8(4) . . . . ?
 N1 C4 C5 C6 -4.2(4) . . . . ?
 N1 C4 C5 C11 175.4(2) . . . . ?
 N2 C6 C7 C8 1.0(3) . . . . ?
 N2 C9 C10 C1 -2.6(4) . . . 7_565 ?
 N2 C9 C10 C20 173.4(2) . . . . ?
 C1 N1 C4 C3 0.4(3) . . . . ?
 C1 N1 C4 C5 178.4(3) . . . . ?
 C1 C2 C3 C4 -1.5(4) . . . . ?
 C1 C10 C20 C21 -99.2(3) 7_565 . . . ?
 C1 C10 C20 C25 80.2(5) 7_565 . . . ?
 C2 C3 C4 N1 0.8(3) . . . . ?
 C2 C3 C4 C5 -177.4(3) . . . . ?
 C3 C4 C5 C6 173.6(3) . . . . ?
 C3 C4 C5 C11 -6.8(4) . . . . ?
 C4 N1 C1 C2 -1.3(3) . . . . ?
 C4 N1 C1 C10 178.0(3) . . . 7_565 ?
 C4 C5 C6 N2 1.4(4) . . . . ?
 C4 C5 C6 C7 179.6(3) . . . . ?
 C4 C5 C11 C12 90.1(3) . . . . ?
 C4 C5 C11 C16 -87.1(3) . . . . ?
 C5 C6 C7 C8 -177.4(3) . . . . ?
 C5 C11 C12 C13 -174.6(3) . . . . ?
 C5 C11 C12 C17 3.7(4) . . . . ?
 C5 C11 C16 C15 176.4(2) . . . . ?
 C5 C11 C16 C19 -2.0(4) . . . . ?
 C6 N2 C9 C8 1.8(3) . . . . ?
 C6 N2 C9 C10 -173.5(3) . . . . ?
 C6 C5 C11 C12 -90.2(3) . . . . ?
 C6 C5 C11 C16 92.5(3) . . . . ?
 C6 C7 C8 C9 0.0(3) . . . . ?
 C7 C8 C9 N2 -1.1(3) . . . . ?
 C7 C8 C9 C10 174.1(3) . . . . ?
 C8 C9 C10 C1 -177.1(3) . . . 7_565 ?
 C8 C9 C10 C20 -1.1(4) . . . . ?
 C9 N2 C6 C5 176.7(3) . . . . ?
 C9 N2 C6 C7 -1.7(3) . . . . ?
 C9 C10 C20 C21 84.3(4) . . . . ?
 C9 C10 C20 C25 -96.3(4) . . . . ?
 C10 C1 C2 C3 -177.5(3) 7_565 . . . ?
 C10 C20 C21 C22 177.3(3) . . . . ?
 C10 C20 C25 C24 -178.8(5) . . . . ?
 C11 C5 C6 N2 -178.2(2) . . . . ?
 C11 C5 C6 C7 0.0(4) . . . . ?
 C11 C12 C13 C14 -2.8(5) . . . . ?
 C12 C11 C16 C15 -0.8(4) . . . . ?
 C12 C11 C16 C19 -179.2(3) . . . . ?
 C12 C13 C14 C15 1.2(5) . . . . ?
 C12 C13 C14 C18 -178.6(3) . . . . ?
 C13 C14 C15 C16 0.8(4) . . . . ?
 C14 C15 C16 C11 -0.9(4) . . . . ?
 C14 C15 C16 C19 177.5(3) . . . . ?
 C16 C11 C12 C13 2.6(4) . . . . ?
 C16 C11 C12 C17 -179.0(3) . . . . ?
 C17 C12 C13 C14 178.8(3) . . . . ?
 C18 C14 C15 C16 -179.5(3) . . . . ?
 C20 C21 C22 C23 1.7(5) . . . . ?
 C21 C20 C25 C24 0.7(8) . . . . ?
 C21 C22 C23 C24 0.2(6) . . . . ?
 C21 C22 C23 C26 175.3(3) . . . . ?
 C22 C23 C24 C25 -1.6(8) . . . . ?
 C22 C23 C26 S1 23.3(4) . . . . ?
 C23 C24 C25 C20 1.3(10) . . . . ?
 C24 C23 C26 S1 -161.6(4) . . . . ?
 C25 C20 C21 C22 -2.1(6) . . . . ?
 C26 S1 C27 C28 163.0(2) . . . . ?
 C26 C23 C24 C25 -177.0(5) . . . . ?
 C27 S1 C26 C23 86.5(3) . . . . ?
 C28 P1 C29 C30 78.0(3) . . . . ?
 C28 P1 C29 C34 -100.3(3) . . . . ?
 C28 P1 C35 C36 19.1(3) . . . . ?
 C28 P1 C35 C40 -168.1(2) . . . . ?
 C29 P1 C28 C27 65.2(3) . . . . ?
 C29 P1 C35 C36 123.6(3) . . . . ?
 C29 P1 C35 C40 -63.5(3) . . . . ?
 C29 C30 C31 C32 0.4(7) . . . . ?
 C30 C29 C34 C33 -0.2(5) . . . . ?
 C30 C31 C32 C33 0.2(8) . . . . ?
 C31 C32 C33 C34 -0.9(7) . . . . ?
 C32 C33 C34 C29 0.8(6) . . . . ?
 C34 C29 C30 C31 -0.4(5) . . . . ?
 C35 P1 C28 C27 172.4(2) . . . . ?
 C35 P1 C29 C30 -28.1(3) . . . . ?
 C35 P1 C29 C34 153.6(2) . . . . ?
 C35 C36 C37 C38 -0.1(6) . . . . ?
 C36 C35 C40 C39 -1.1(5) . . . . ?
 C36 C37 C38 C39 -0.2(6) . . . . ?
 C37 C38 C39 C40 -0.2(5) . . . . ?
 C38 C39 C40 C35 0.8(5) . . . . ?
 C40 C35 C36 C37 0.7(5) . . . . ?

_smtbx_masks_special_details
;
The solvent masking procedure as implemented in Olex2 was used to remove the
electronic contribution of solvent molecules from the refinement.  As the exact
solvent content is not known, only the atoms used in the refinement model are
reported in the formula here.


Total solvent accessible volume / cell = 1441.7 Ang^3^ [19.7%]
Total electron count / cell = 278.4
;
loop_
  _smtbx_masks_void_nr
  _smtbx_masks_void_average_x
  _smtbx_masks_void_average_y
  _smtbx_masks_void_average_z
  _smtbx_masks_void_volume
  _smtbx_masks_void_count_electrons
  _smtbx_masks_void_content
 1 -0.776 0.250 -0.026 720.8 139.2 ?
 2 -0.455 0.750 -0.205 720.8 139.2 ?

_shelx_res_file
;
TITL n3163 in C2/c
CELL 1.54178 28.4395 18.7648 16.3621 90 123.0512 90
ZERR 4 0.0015 0.0011 0.0009 0 0.0026 0
LATT 7
SYMM -X,+Y,0.5-Z

SFAC C H N P S Zn
UNIT 320 280 16 8 8 4

L.S. 4
PLAN  20
SIZE 0.041 0.142 0.393
TEMP -173.1
REM Solution 1 R1 0.240, Alpha = 0.0479 in C2/c
REM Formula: C74 N10 S2 Zn3
BOND $h
fmap 2
acta
wpdb -2
MORE -1
CONF
REM <HKL>R:/XRAYWORKING/Charlotte/n3163/n3163-mask.hkl</HKL>

WGHT    0.100600   12.225301
FVAR       0.05492
ZN1   6    0.250000    0.750000    0.000000    10.50000    0.01419    0.06239 =
         0.02238   -0.01215    0.00639    0.00332
S1    5    0.627452    0.553994    0.141034    11.00000    0.02694    0.06414 =
         0.03892   -0.01622    0.01349    0.00715
P1    4    0.771940    0.617358    0.429756    11.00000    0.02344    0.04140 =
         0.03321   -0.00265    0.01380    0.00005
N1    3    0.168276    0.752974   -0.112654    11.00000    0.01498    0.03261 =
         0.01727    0.00000    0.00685    0.00263
N2    3    0.270199    0.694516   -0.085262    11.00000    0.01602    0.03600 =
         0.01844   -0.00212    0.00704    0.00456
C1    1    0.125572    0.788594   -0.115186    11.00000    0.01583    0.04061 =
         0.02254    0.00246    0.00795    0.00478
C2    1    0.075307    0.781578   -0.210013    11.00000    0.01654    0.07496 =
         0.02586   -0.00192    0.00653    0.01468
AFIX  43
H2    2    0.039963    0.802401   -0.231300    11.00000   -1.20000
AFIX   0
C3    1    0.087324    0.739811   -0.263905    11.00000    0.01540    0.06946 =
         0.01971   -0.00447    0.00255    0.00504
AFIX  43
H3    2    0.061896    0.724999   -0.329364    11.00000   -1.20000
AFIX   0
C4    1    0.146075    0.722166   -0.202890    11.00000    0.01569    0.03687 =
         0.01704   -0.00019    0.00556    0.00018
C5    1    0.175211    0.681999   -0.233308    11.00000    0.02182    0.03658 =
         0.01738   -0.00273    0.00637   -0.00136
C6    1    0.233092    0.669921   -0.178531    11.00000    0.02330    0.03657 =
         0.02032   -0.00223    0.00976    0.00333
C7    1    0.263246    0.628051   -0.209635    11.00000    0.02970    0.04587 =
         0.02486   -0.01003    0.01363    0.00157
AFIX  43
H7    2    0.247721    0.605606   -0.271223    11.00000   -1.20000
AFIX   0
C8    1    0.317479    0.626758   -0.135052    11.00000    0.02714    0.04335 =
         0.03032   -0.00331    0.01643    0.00776
AFIX  43
H8    2    0.347259    0.603234   -0.134405    11.00000   -1.20000
AFIX   0
C9    1    0.322019    0.667518   -0.056598    11.00000    0.02089    0.03554 =
         0.02381    0.00061    0.01198    0.00584
C10   1    0.370314    0.674217    0.037078    11.00000    0.01946    0.03886 =
         0.02662    0.00365    0.01242    0.00806
C11   1    0.140093    0.649155   -0.333869    11.00000    0.02196    0.04873 =
         0.01931   -0.00688    0.00730    0.00526
C12   1    0.130631    0.687191   -0.415135    11.00000    0.03749    0.05388 =
         0.02366   -0.00394    0.01261    0.00716
C13   1    0.093977    0.657612   -0.507831    11.00000    0.04277    0.07053 =
         0.02349   -0.00071    0.01367    0.01277
AFIX  43
H13   2    0.085836    0.683853   -0.563764    11.00000   -1.20000
AFIX   0
C14   1    0.069398    0.591773   -0.520438    11.00000    0.02940    0.06542 =
         0.02726   -0.01608    0.00676    0.00795
C15   1    0.080457    0.554630   -0.439569    11.00000    0.02638    0.05548 =
         0.03006   -0.01576    0.00862    0.00020
AFIX  43
H15   2    0.064024    0.508969   -0.447679    11.00000   -1.20000
AFIX   0
C16   1    0.115244    0.582190   -0.345634    11.00000    0.02227    0.05144 =
         0.02669   -0.01237    0.00917   -0.00095
C17   1    0.157220    0.757564   -0.404118    11.00000    0.06829    0.06468 =
         0.03000    0.00425    0.02128   -0.00362
AFIX 137
H17A  2    0.143960    0.791516   -0.375480    11.00000   -1.50000
H17B  2    0.147200    0.774854   -0.468215    11.00000   -1.50000
H17C  2    0.198069    0.752824   -0.361378    11.00000   -1.50000
AFIX   0
C18   1    0.030879    0.560642   -0.622152    11.00000    0.04938    0.08385 =
         0.02517   -0.01945    0.00332    0.00644
AFIX 137
H18A  2    0.053232    0.546118   -0.648390    11.00000   -1.50000
H18B  2    0.003441    0.596687   -0.664913    11.00000   -1.50000
H18C  2    0.011194    0.519100   -0.618561    11.00000   -1.50000
AFIX   0
C19   1    0.123938    0.540514   -0.260387    11.00000    0.05037    0.05550 =
         0.03619   -0.01230    0.01808   -0.01706
AFIX 137
H19A  2    0.163335    0.543877   -0.206361    11.00000   -1.50000
H19B  2    0.114192    0.490468   -0.279188    11.00000   -1.50000
H19C  2    0.099978    0.559923   -0.239817    11.00000   -1.50000
AFIX   0
C20   1    0.422119    0.634433    0.058963    11.00000    0.01912    0.04927 =
         0.02486   -0.00130    0.00841    0.01071
C21   1    0.458187    0.660899    0.037050    11.00000    0.02716    0.03490 =
         0.08444   -0.00839    0.03034    0.00012
AFIX  43
H21   2    0.450526    0.705295    0.004210    11.00000   -1.20000
AFIX   0
C22   1    0.507235    0.622676    0.062885    11.00000    0.02590    0.04641 =
         0.09341   -0.01746    0.03291   -0.00681
AFIX  43
H22   2    0.532829    0.642327    0.048769    11.00000   -1.20000
AFIX   0
C23   1    0.518398    0.557919    0.107837    11.00000    0.02278    0.04725 =
         0.02951   -0.01158    0.00266    0.00706
C24   1    0.482135    0.531681    0.126403    11.00000    0.08719    0.11215 =
         0.13384    0.08406    0.08644    0.07179
AFIX  43
H24   2    0.488896    0.486110    0.156106    11.00000   -1.20000
AFIX   0
C25   1    0.434171    0.569216    0.103484    11.00000    0.08677    0.11805 =
         0.14573    0.09780    0.09614    0.07924
AFIX  43
H25   2    0.409323    0.549156    0.119059    11.00000   -1.20000
AFIX   0
C26   1    0.568537    0.511501    0.130826    11.00000    0.02571    0.05452 =
         0.04972   -0.02098    0.00752    0.00701
AFIX  23
H26A  2    0.554829    0.474741    0.079298    11.00000   -1.20000
H26B  2    0.581795    0.486340    0.192944    11.00000   -1.20000
AFIX   0
C27   1    0.666623    0.580084    0.267632    11.00000    0.04424    0.05027 =
         0.04066   -0.01217    0.02387   -0.00240
AFIX  23
H27A  2    0.649176    0.622495    0.276570    11.00000   -1.20000
H27B  2    0.666661    0.540905    0.308190    11.00000   -1.20000
AFIX   0
C28   1    0.726792    0.597225    0.298514    11.00000    0.03161    0.04964 =
         0.03409   -0.00515    0.01485    0.00122
AFIX  23
H28A  2    0.726435    0.638668    0.260735    11.00000   -1.20000
H28B  2    0.742514    0.556064    0.283287    11.00000   -1.20000
AFIX   0
C29   1    0.772117    0.530960    0.481908    11.00000    0.02785    0.04344 =
         0.03729   -0.00528    0.01720   -0.00284
C30   1    0.803800    0.472303    0.488688    11.00000    0.04514    0.05118 =
         0.06274    0.00658    0.03927    0.00700
AFIX  43
H30   2    0.828318    0.475595    0.466313    11.00000   -1.20000
AFIX   0
C31   1    0.799766    0.408880    0.528046    11.00000    0.07693    0.05116 =
         0.11286    0.01623    0.07162    0.01708
AFIX  43
H31   2    0.821802    0.369122    0.532766    11.00000   -1.20000
AFIX   0
C32   1    0.764180    0.402802    0.560406    11.00000    0.08385    0.05297 =
         0.10197    0.01729    0.07029    0.00446
AFIX  43
H32   2    0.761752    0.359255    0.587505    11.00000   -1.20000
AFIX   0
C33   1    0.732347    0.460319    0.553023    11.00000    0.06591    0.05945 =
         0.08704   -0.00083    0.06144   -0.00367
AFIX  43
H33   2    0.707348    0.456403    0.574320    11.00000   -1.20000
AFIX   0
C34   1    0.736375    0.523382    0.515128    11.00000    0.03688    0.05191 =
         0.05742   -0.00535    0.03118   -0.00096
AFIX  43
H34   2    0.714365    0.562871    0.511344    11.00000   -1.20000
AFIX   0
C35   1    0.841992    0.623187    0.449989    11.00000    0.02796    0.03866 =
         0.04200   -0.00280    0.01934    0.00033
C36   1    0.851105    0.633895    0.375396    11.00000    0.03872    0.06161 =
         0.04478   -0.00750    0.02539   -0.00628
AFIX  43
H36   2    0.820246    0.633689    0.309402    11.00000   -1.20000
AFIX   0
C37   1    0.904801    0.644818    0.396882    11.00000    0.04986    0.07093 =
         0.06554   -0.01236    0.04159   -0.00747
AFIX  43
H37   2    0.910589    0.651994    0.345516    11.00000   -1.20000
AFIX   0
C38   1    0.949926    0.645370    0.492136    11.00000    0.03524    0.04828 =
         0.08021   -0.01187    0.03599   -0.00411
AFIX  43
H38   2    0.986713    0.652789    0.506358    11.00000   -1.20000
AFIX   0
C39   1    0.941703    0.635179    0.566625    11.00000    0.02914    0.04187 =
         0.05625   -0.00583    0.01737    0.00107
AFIX  43
H39   2    0.972789    0.635376    0.632424    11.00000   -1.20000
AFIX   0
C40   1    0.887668    0.624559    0.545412    11.00000    0.03120    0.04565 =
         0.04209   -0.00133    0.01934    0.00150
AFIX  43
H40   2    0.882107    0.618172    0.597165    11.00000   -1.20000
AFIX   0
HKLF 4

REM  n3163 in C2/c
REM R1 =  0.0541 for    5371 Fo > 4sig(Fo)  and  0.0608 for all    6214 data
REM    406 parameters refined using      0 restraints

END

WGHT      0.1006     12.2145

REM Highest difference peak  0.829,  deepest hole -0.614,  1-sigma level  0.077
Q1    1   0.6288  0.5824  0.2235  11.00000  0.05    0.83
Q2    1   0.5792  0.5544  0.0983  11.00000  0.05    0.55
Q3    1   0.7508  0.5962  0.3616  11.00000  0.05    0.53
Q4    1   0.7618  0.5413  0.3474  11.00000  0.05    0.51
Q5    1   0.1577  0.6668 -0.2776  11.00000  0.05    0.46
Q6    1   0.6306  0.5226  0.2438  11.00000  0.05    0.45
Q7    1   0.4421  0.5844  0.1396  11.00000  0.05    0.45
Q8    1   0.4527  0.5991  0.1026  11.00000  0.05    0.43
Q9    1   0.6054  0.5166  0.1593  11.00000  0.05    0.43
Q10   1   0.0770  0.7522 -0.2375  11.00000  0.05    0.42
Q11   1   0.3967  0.6537  0.0447  11.00000  0.05    0.42
Q12   1   0.4157  0.5621  0.0596  11.00000  0.05    0.40
Q13   1   0.1163  0.7319 -0.2348  11.00000  0.05    0.40
Q14   1   0.7519  0.5640  0.4044  11.00000  0.05    0.40
Q15   1   0.1506  0.7628 -0.1066  11.00000  0.05    0.39
Q16   1   0.2442  0.6492 -0.1907  11.00000  0.05    0.39
Q17   1   0.1273  0.7994 -0.0819  11.00000  0.05    0.38
Q18   1   0.1352  0.6132 -0.3374  11.00000  0.05    0.38
Q19   1   0.4943  0.6603  0.0046  11.00000  0.05    0.37
Q20   1   0.5010  0.5765  0.1222  11.00000  0.05    0.36
;
_shelx_res_checksum               43991
_shelx_hkl_file
;
 -33   1   8    1.04    0.16
 -33   1   9    0.01    0.12
 -33   1  10    0.00    0.07
 -33   1  11    0.78    0.10
 -33   1  12    0.83    0.10
 -33   3   9    5.65    0.28
 -33   3  10    2.69    0.17
 -33   3  11    0.71    0.09
 -32   0   6    4.14    0.28
 -32   0   8   14.11    0.45
 -32   0  10    4.80    0.39
 -32   0  12    1.64    0.20
 -32   0  14    0.92    0.15
 -32   2   6    1.54    0.15
 -32   2   7    1.32    0.10
 -32   2   8    0.01    0.09
 -32   2   9   11.29    0.30
 -32   2  10    0.05    0.08
 -32   2  11    2.72    0.15
 -32   2  12    5.38    0.25
 -32   2  13    2.04    0.14
 -32   2  14    1.72    0.14
 -32   4   7    0.10    0.11
 -32   4   8    5.67    0.28
 -32   4   9    2.40    0.13
 -32   4  10    8.61    0.21
 -32   4  11    0.49    0.10
 -32   4  12   15.55    0.34
 -32   4  13    5.28    0.18
 -32   6   9    0.19    0.11
 -32   6  10    0.00    0.09
 -32   6  11    0.19    0.08
 -31   1   5    7.98    0.26
 -31   1   6    3.79    0.14
 -31   1   7   12.75    0.30
 -31   1   8    2.40    0.09
 -31   1   9    0.98    0.09
 -31   1  10    1.14    0.07
 -31   1  11    0.02    0.06
 -31   1  12    0.20    0.07
 -31   1  13    1.34    0.09
 -31   1  14    0.09    0.07
 -31   1  15    6.89    0.18
 -31   3   5    0.18    0.12
 -31   3   6    0.70    0.10
 -31   3   7    1.59    0.09
 -31   3   8    1.67    0.09
 -31   3   9    6.58    0.14
 -31   3  10    4.08    0.12
 -31   3  11   10.31    0.18
 -31   3  12    0.95    0.08
 -31   3  13    1.68    0.09
 -31   3  14    2.70    0.13
 -31   3  15    7.05    0.52
 -31   5   5    9.07    0.44
 -31   5   6    7.72    0.41
 -31   5   7    1.43    0.13
 -31   5   8    3.98    0.15
 -31   5   9    0.14    0.08
 -31   5  10    0.87    0.08
 -31   5  11   13.70    0.25
 -31   5  12    0.04    0.07
 -31   5  13    1.15    0.14
 -31   5  14    0.68    0.11
 -31   7   7   15.05    0.65
 -31   7   8    0.36    0.15
 -31   7   9    1.53    0.13
 -31   7  10    2.47    0.15
 -31   7  11    0.82    0.14
 -31   7  12    0.28    0.09
 -30   0   4   11.28    0.46
 -30   0   6   10.26    0.26
 -30   0   8    2.36    0.15
 -30   0  10    2.08    0.13
 -30   0  12    1.28    0.11
 -30   0  14    8.28    0.25
 -30   0  16   10.48    0.72
 -30   2   4    7.04    0.20
 -30   2   5    0.00    0.07
 -30   2   6   16.90    0.26
 -30   2   7    0.16    0.06
 -30   2   8    0.26    0.06
 -30   2   9    1.84    0.08
 -30   2  10    0.63    0.06
 -30   2  11    6.12    0.13
 -30   2  12    3.62    0.11
 -30   2  13    0.12    0.07
 -30   2  14    9.21    0.20
 -30   2  15    2.22    0.13
 -30   2  16    1.97    0.26
 -30   4   4    0.00    0.09
 -30   4   5    1.09    0.09
 -30   4   6    0.02    0.06
 -30   4   7    2.39    0.09
 -30   4   8    1.05    0.07
 -30   4   9    0.71    0.06
 -30   4  10    8.51    0.16
 -30   4  11    3.91    0.11
 -30   4  12    8.20    0.17
 -30   4  13    1.73    0.10
 -30   4  14    5.69    0.24
 -30   4  15    1.91    0.12
 -30   6   4    2.58    0.23
 -30   6   5    0.04    0.12
 -30   6   6    2.54    0.19
 -30   6   7    9.02    0.38
 -30   6   8    1.37    0.10
 -30   6   9    1.83    0.09
 -30   6  10    2.79    0.12
 -30   6  11    0.47    0.07
 -30   6  12    2.95    0.11
 -30   6  13    2.75    0.22
 -30   6  14    0.08    0.08
 -30   6  15    0.64    0.18
 -30   8   6   15.67    0.66
 -30   8   7    0.16    0.11
 -30   8   8    6.01    0.29
 -30   8   9    0.86    0.11
 -30   8  10    0.39    0.07
 -30   8  11    0.74    0.08
 -30   8  12    1.27    0.09
 -30   8  13    0.90    0.09
 -29   1   2    0.06    0.08
 -29   1   3    7.61    0.21
 -29   1   4    7.02    0.15
 -29   1   5   17.87    0.27
 -29   1   6    0.15    0.06
 -29   1   7   11.61    0.23
 -29   1   8    9.32    0.18
 -29   1   9    3.24    0.13
 -29   1  10    0.73    0.07
 -29   1  11    1.22    0.07
 -29   1  12    3.85    0.12
 -29   1  13    3.59    0.11
 -29   1  14    2.16    0.10
 -29   1  15    9.50    0.19
 -29   1  16    0.03    0.07
 -29   3   2    6.06    0.34
 -29   3   3    4.20    0.15
 -29   3   4    1.61    0.11
 -29   3   5    3.50    0.11
 -29   3   6    2.45    0.10
 -29   3   7    3.54    0.12
 -29   3   8    1.34    0.08
 -29   3   9    3.41    0.10
 -29   3  10    0.67    0.08
 -29   3  11   27.52    0.34
 -29   3  12    9.54    0.17
 -29   3  13    7.39    0.18
 -29   3  14    0.08    0.06
 -29   3  15    3.66    0.18
 -29   3  16    0.37    0.09
 -29   5   2    0.08    0.12
 -29   5   3    2.20    0.13
 -29   5   4    0.09    0.07
 -29   5   5    1.68    0.10
 -29   5   6    0.89    0.07
 -29   5   7    1.45    0.07
 -29   5   8    3.52    0.13
 -29   5   9    0.27    0.06
 -29   5  10    4.66    0.13
 -29   5  11    8.17    0.16
 -29   5  12    0.27    0.07
 -29   5  13    4.75    0.16
 -29   5  14    1.34    0.11
 -29   5  15    2.85    0.15
 -29   5  16    0.48    0.09
 -29   7   3   14.86    0.64
 -29   7   4    0.28    0.11
 -29   7   5    5.97    0.32
 -29   7   6    1.05    0.13
 -29   7   7    3.45    0.12
 -29   7   8    2.54    0.10
 -29   7   9    2.98    0.10
 -29   7  10    1.25    0.08
 -29   7  11    1.88    0.10
 -29   7  12    3.75    0.14
 -29   7  13    4.36    0.19
 -29   7  14    1.51    0.12
 -29   7  15    1.65    0.13
 -29   9   5    1.43    0.20
 -29   9   6    2.09    0.17
 -29   9   7   11.67    0.32
 -29   9   8    0.49    0.09
 -29   9   9    0.82    0.09
 -29   9  10    2.85    0.12
 -29   9  11    1.44    0.09
 -29   9  12    1.47    0.10
 -29   9  13    1.22    0.12
 -28   0   2    1.51    0.21
 -28   0   4   31.59    0.55
 -28   0   6    9.44    0.29
 -28   0   8    0.20    0.10
 -28   0  10    1.48    0.09
 -28   0  12    1.28    0.18
 -28   0  14    0.94    0.13
 -28   0  16    0.08    0.09
 -28   2   1    8.63    0.33
 -28   2   2    3.56    0.15
 -28   2   3   15.36    0.28
 -28   2   4    7.36    0.18
 -28   2   5    0.25    0.06
 -28   2   6    3.62    0.11
 -28   2   7    0.86    0.07
 -28   2   8    5.04    0.13
 -28   2   9    2.00    0.10
 -28   2  10    1.59    0.08
 -28   2  11    0.86    0.08
 -28   2  12    0.55    0.06
 -28   2  13    4.88    0.16
 -28   2  14   13.33    0.22
 -28   2  15    0.05    0.07
 -28   2  16    2.14    0.11
 -28   2  17    0.86    0.10
 -28   4   1    0.68    0.11
 -28   4   2    0.93    0.09
 -28   4   3    5.66    0.17
 -28   4   4    1.56    0.09
 -28   4   5    0.41    0.06
 -28   4   6    0.03    0.05
 -28   4   7    1.42    0.07
 -28   4   8    4.07    0.11
 -28   4   9    1.23    0.08
 -28   4  10   17.13    0.26
 -28   4  11    0.51    0.07
 -28   4  12   15.43    0.23
 -28   4  13    1.98    0.10
 -28   4  14   11.55    0.23
 -28   4  15    0.00    0.09
 -28   4  16    0.15    0.09
 -28   4  17    2.70    0.30
 -28   6   2   11.33    0.37
 -28   6   3    0.21    0.07
 -28   6   4   16.66    0.31
 -28   6   5    4.24    0.19
 -28   6   6    9.59    0.21
 -28   6   7    0.63    0.07
 -28   6   8    1.80    0.09
 -28   6   9   10.11    0.18
 -28   6  10   18.09    0.26
 -28   6  11    4.69    0.14
 -28   6  12    6.70    0.23
 -28   6  13   10.61    0.21
 -28   6  14    2.61    0.13
 -28   6  15    4.16    0.24
 -28   6  16    0.37    0.09
 -28   8   3    0.07    0.15
 -28   8   4    0.12    0.09
 -28   8   5    0.56    0.12
 -28   8   6    4.18    0.14
 -28   8   7    3.32    0.12
 -28   8   8    8.62    0.17
 -28   8   9    7.01    0.18
 -28   8  10    0.09    0.06
 -28   8  11    0.05    0.07
 -28   8  12    0.77    0.08
 -28   8  13    0.08    0.07
 -28   8  14    0.01    0.08
 -28   8  15    0.82    0.10
 -28  10   4    0.68    0.17
 -28  10   5    0.25    0.12
 -28  10   6    0.00    0.07
 -28  10   7    0.17    0.08
 -28  10   8    5.85    0.20
 -28  10   9    6.88    0.42
 -28  10  10    5.53    0.17
 -28  10  11    1.60    0.10
 -28  10  12    6.07    0.16
 -28  10  13    0.00    0.07
 -27   1   1    1.24    0.11
 -27   1   2    0.97    0.08
 -27   1   3   16.55    0.25
 -27   1   4    0.04    0.05
 -27   1   5    1.23    0.08
 -27   1   6    4.72    0.12
 -27   1   7    0.19    0.06
 -27   1   8    2.41    0.08
 -27   1   9   19.39    0.26
 -27   1  10    1.45    0.07
 -27   1  11    1.39    0.07
 -27   1  12    5.41    0.12
 -27   1  13    3.94    0.11
 -27   1  14    0.78    0.07
 -27   1  15    0.00    0.07
 -27   1  16    0.46    0.08
 -27   1  17    7.74    0.22
 -27   3   1    1.83    0.10
 -27   3   2    0.00    0.06
 -27   3   3    6.58    0.18
 -27   3   4    3.93    0.13
 -27   3   5   17.11    0.38
 -27   3   6    0.32    0.07
 -27   3   7    1.20    0.06
 -27   3   8    0.82    0.07
 -27   3   9    1.91    0.08
 -27   3  10    0.45    0.07
 -27   3  11    7.75    0.15
 -27   3  12   12.43    0.19
 -27   3  13   14.89    0.24
 -27   3  14    8.84    0.20
 -27   3  15    0.04    0.07
 -27   3  16    0.07    0.08
 -27   3  17    0.10    0.09
 -27   5   1   22.95    0.56
 -27   5   2    1.11    0.10
 -27   5   3    3.52    0.14
 -27   5   4    1.42    0.11
 -27   5   5    1.44    0.09
 -27   5   6    0.49    0.06
 -27   5   7    0.06    0.05
 -27   5   8    0.00    0.05
 -27   5   9   12.29    0.20
 -27   5  10   10.58    0.18
 -27   5  11    8.16    0.18
 -27   5  12    0.72    0.07
 -27   5  13    9.42    0.20
 -27   5  14    2.36    0.13
 -27   5  15    1.86    0.10
 -27   5  16    1.51    0.13
 -27   5  17    0.83    0.14
 -27   7   1    0.05    0.09
 -27   7   2    0.09    0.08
 -27   7   3    2.33    0.12
 -27   7   4   16.90    0.31
 -27   7   5    7.23    0.14
 -27   7   6    0.41    0.07
 -27   7   7    4.94    0.13
 -27   7   8    2.02    0.09
 -27   7   9    6.31    0.16
 -27   7  10    0.83    0.07
 -27   7  11    9.11    0.21
 -27   7  12    0.10    0.07
 -27   7  13    1.28    0.08
 -27   7  14    0.56    0.08
 -27   7  15    1.08    0.11
 -27   7  16    0.40    0.13
 -27   9   2    6.30    0.37
 -27   9   3    0.32    0.12
 -27   9   4    1.01    0.13
 -27   9   5    0.50    0.08
 -27   9   6    3.52    0.12
 -27   9   7    0.76    0.09
 -27   9   8    4.15    0.14
 -27   9   9    7.91    0.15
 -27   9  10    0.10    0.06
 -27   9  11    1.86    0.10
 -27   9  12    0.07    0.07
 -27   9  13    0.11    0.07
 -27   9  14    2.44    0.14
 -27   9  15    0.86    0.12
 -27  11   4    0.28    0.15
 -27  11   5    0.82    0.20
 -27  11   6    0.43    0.08
 -27  11   7    1.37    0.16
 -27  11   8    0.87    0.11
 -27  11   9    4.43    0.23
 -27  11  10    0.65    0.08
 -27  11  11    3.41    0.14
 -27  11  12    0.63    0.08
 -27  11  13    0.19    0.10
 -26   0   2    0.01    0.07
 -26   0   4    5.03    0.19
 -26   0   6    3.80    0.17
 -26   0   8   75.69    1.04
 -26   0  10    2.72    0.16
 -26   0  12    7.34    0.23
 -26   0  14    3.50    0.15
 -26   0  16    2.54    0.23
 -26   0  18    9.71    0.29
 -26   2   1    0.11    0.06
 -26   2   2   33.87    0.50
 -26   2   3   10.94    0.18
 -26   2   4   20.58    0.28
 -26   2   5   17.23    0.25
 -26   2   6    0.34    0.06
 -26   2   7    3.13    0.09
 -26   2   8   18.53    0.23
 -26   2   9    1.56    0.08
 -26   2  10    5.53    0.11
 -26   2  11   10.27    0.17
 -26   2  12    8.50    0.15
 -26   2  13    8.39    0.14
 -26   2  14    0.77    0.09
 -26   2  15    1.65    0.08
 -26   2  16    4.41    0.14
 -26   2  17    2.87    0.14
 -26   2  18    5.41    0.21
 -26   4   1    5.57    0.17
 -26   4   2    4.42    0.15
 -26   4   3    5.11    0.16
 -26   4   4    1.15    0.08
 -26   4   5    4.37    0.15
 -26   4   6    0.37    0.05
 -26   4   7    0.11    0.05
 -26   4   8    1.09    0.06
 -26   4   9    8.75    0.16
 -26   4  10    0.01    0.06
 -26   4  11    5.90    0.12
 -26   4  12    4.37    0.10
 -26   4  13    6.87    0.16
 -26   4  14    2.06    0.11
 -26   4  15    0.65    0.08
 -26   4  16    4.21    0.16
 -26   4  17    5.03    0.27
 -26   6   1    1.80    0.12
 -26   6   2    0.00    0.06
 -26   6   3    6.51    0.20
 -26   6   4    3.86    0.14
 -26   6   5    0.16    0.06
 -26   6   6    5.55    0.13
 -26   6   7    0.30    0.06
 -26   6   8    5.03    0.12
 -26   6   9    5.13    0.13
 -26   6  10    4.55    0.11
 -26   6  11   10.48    0.17
 -26   6  12    3.25    0.14
 -26   6  13    0.15    0.07
 -26   6  14    2.55    0.17
 -26   6  15    1.85    0.14
 -26   6  16    1.02    0.12
 -26   6  17    1.05    0.14
 -26   8   1    0.00    0.12
 -26   8   2    5.76    0.20
 -26   8   3    4.65    0.18
 -26   8   4    1.50    0.10
 -26   8   5    0.91    0.08
 -26   8   6    0.51    0.07
 -26   8   7    0.21    0.06
 -26   8   8    8.79    0.16
 -26   8   9    5.82    0.13
 -26   8  10   11.79    0.21
 -26   8  11    0.01    0.07
 -26   8  12    1.65    0.10
 -26   8  13    0.14    0.07
 -26   8  14    1.15    0.09
 -26   8  15    0.23    0.13
 -26   8  16    3.33    0.15
 -26  10   2    0.06    0.11
 -26  10   3    1.78    0.17
 -26  10   4    0.00    0.08
 -26  10   5    0.27    0.06
 -26  10   6    5.86    0.16
 -26  10   7    0.05    0.07
 -26  10   8    1.52    0.10
 -26  10   9    0.03    0.06
 -26  10  10    1.74    0.09
 -26  10  11    3.44    0.13
 -26  10  12   11.74    0.20
 -26  10  13    2.93    0.12
 -26  10  14    4.10    0.20
 -26  10  15    1.48    0.20
 -26  12   4    3.08    0.27
 -26  12   5    0.00    0.08
 -26  12   6    0.03    0.08
 -26  12   7    1.47    0.12
 -26  12   8    2.16    0.12
 -26  12   9    0.02    0.09
 -26  12  10    0.99    0.09
 -26  12  11    0.00    0.07
 -26  12  12    0.24    0.09
 -26  12  13    0.38    0.15
 -25   1   1    2.64    0.14
 -25   1   2    3.03    0.10
 -25   1   3   31.30    0.39
 -25   1   4    0.66    0.06
 -25   1   5    9.42    0.14
 -25   1   6    0.90    0.07
 -25   1   7   29.76    0.34
 -25   1   8    0.19    0.05
 -25   1   9   23.13    0.28
 -25   1  10    1.35    0.07
 -25   1  11    2.11    0.08
 -25   1  12    2.93    0.10
 -25   1  13    0.83    0.08
 -25   1  14    0.91    0.07
 -25   1  15    3.23    0.11
 -25   1  16    3.69    0.13
 -25   1  17    8.61    0.23
 -25   1  18    0.08    0.07
 -25   3   1   19.92    0.33
 -25   3   2    1.29    0.14
 -25   3   3    0.85    0.08
 -25   3   4    1.02    0.08
 -25   3   5    0.36    0.06
 -25   3   6    0.47    0.06
 -25   3   7    3.93    0.10
 -25   3   8    1.82    0.08
 -25   3   9    0.32    0.06
 -25   3  10    0.00    0.05
 -25   3  11   11.20    0.17
 -25   3  12    7.13    0.13
 -25   3  13    6.48    0.13
 -25   3  14    3.56    0.13
 -25   3  15    8.35    0.18
 -25   3  16    0.41    0.08
 -25   3  17    0.24    0.08
 -25   3  18    6.24    0.23
 -25   5   1   14.83    0.38
 -25   5   2   14.63    0.30
 -25   5   3    1.26    0.12
 -25   5   4    3.06    0.09
 -25   5   5    0.32    0.05
 -25   5   6    1.10    0.07
 -25   5   7    0.14    0.05
 -25   5   8    4.08    0.11
 -25   5   9    2.06    0.09
 -25   5  10    6.11    0.13
 -25   5  11    2.85    0.09
 -25   5  12    0.88    0.06
 -25   5  13    0.89    0.07
 -25   5  14    0.00    0.07
 -25   5  15   11.34    0.24
 -25   5  16    6.13    0.21
 -25   5  17    8.56    0.30
 -25   7   1    0.77    0.09
 -25   7   2    2.09    0.13
 -25   7   3    0.22    0.07
 -25   7   4    8.62    0.17
 -25   7   5    0.48    0.06
 -25   7   6    1.39    0.08
 -25   7   7   10.77    0.19
 -25   7   8   10.52    0.18
 -25   7   9    9.48    0.16
 -25   7  10    1.43    0.10
 -25   7  11   13.26    0.22
 -25   7  12    3.32    0.16
 -25   7  13    8.07    0.19
 -25   7  14    0.00    0.08
 -25   7  15    0.01    0.08
 -25   7  16    0.07    0.09
 -25   7  17    0.01    0.10
 -25   9   1    0.65    0.13
 -25   9   2    0.10    0.09
 -25   9   3    3.82    0.16
 -25   9   4    3.45    0.13
 -25   9   5    0.82    0.08
 -25   9   6    1.09    0.08
 -25   9   7    0.98    0.08
 -25   9   8   11.05    0.17
 -25   9   9    8.45    0.17
 -25   9  10    2.99    0.11
 -25   9  11   15.92    0.29
 -25   9  12    0.00    0.07
 -25   9  13    0.12    0.07
 -25   9  14    0.04    0.08
 -25   9  15    1.27    0.18
 -25   9  16    0.00    0.08
 -25  11   1   13.37    0.60
 -25  11   2    1.90    0.18
 -25  11   3    7.11    0.26
 -25  11   4    0.01    0.07
 -25  11   5    2.33    0.10
 -25  11   6    0.23    0.07
 -25  11   7    0.52    0.08
 -25  11   8    0.50    0.07
 -25  11   9    1.99    0.09
 -25  11  10    0.65    0.08
 -25  11  11    5.80    0.16
 -25  11  12    2.38    0.10
 -25  11  13    2.07    0.12
 -25  11  14    1.88    0.15
 -25  13   3    0.02    0.13
 -25  13   4    0.13    0.10
 -25  13   5    0.22    0.17
 -25  13   6    0.27    0.10
 -25  13   7    3.87    0.16
 -25  13   8    0.00    0.08
 -25  13   9    0.20    0.09
 -25  13  10    0.04    0.09
 -25  13  11    2.06    0.14
 -25  13  12    0.19    0.10
 -24   0   2    5.78    0.20
 -24   0   4   17.92    0.37
 -24   0   6   10.36    0.21
 -24   0   8   47.68    0.67
 -24   0  10    5.67    0.17
 -24   0  12    0.00    0.08
 -24   0  14    0.40    0.09
 -24   0  16    0.00    0.09
 -24   0  18    3.64    0.16
 -24   2   1    0.03    0.05
 -24   2   2   20.38    0.25
 -24   2   3    0.10    0.05
 -24   2   4    5.80    0.15
 -24   2   5    3.83    0.11
 -24   2   6    7.80    0.14
 -24   2   7    8.37    0.16
 -24   2   8   23.49    0.24
 -24   2   9    1.24    0.07
 -24   2  10   11.92    0.21
 -24   2  11    0.34    0.05
 -24   2  12    0.07    0.05
 -24   2  13    4.05    0.12
 -24   2  14    0.35    0.06
 -24   2  15    0.04    0.07
 -24   2  16    5.62    0.14
 -24   2  17    0.29    0.07
 -24   2  18    9.08    0.38
 -24   4   1   13.58    0.26
 -24   4   2    0.03    0.06
 -24   4   3    5.86    0.15
 -24   4   4    7.30    0.14
 -24   4   5   10.27    0.16
 -24   4   6    0.04    0.05
 -24   4   7   15.37    0.20
 -24   4   8    0.03    0.05
 -24   4   9   12.09    0.18
 -24   4  10    5.36    0.09
 -24   4  11    3.36    0.10
 -24   4  12    3.69    0.11
 -24   4  13    2.51    0.10
 -24   4  14    7.52    0.20
 -24   4  15    1.42    0.12
 -24   4  16    9.03    0.18
 -24   4  17    0.29    0.08
 -24   4  18    0.15    0.11
 -24   6   1    1.86    0.12
 -24   6   2    0.19    0.07
 -24   6   3    4.95    0.14
 -24   6   4    0.31    0.06
 -24   6   5    5.67    0.12
 -24   6   6   11.95    0.18
 -24   6   7    7.07    0.13
 -24   6   8   25.03    0.35
 -24   6   9    3.93    0.13
 -24   6  10   18.94    0.23
 -24   6  11    1.53    0.09
 -24   6  12    4.73    0.13
 -24   6  13    0.55    0.08
 -24   6  14    3.76    0.15
 -24   6  15    6.20    0.16
 -24   6  16    8.95    0.21
 -24   6  17    3.23    0.23
 -24   8   1    0.36    0.08
 -24   8   2    0.79    0.10
 -24   8   3    0.11    0.07
 -24   8   4   12.48    0.20
 -24   8   5    0.09    0.06
 -24   8   6   11.22    0.19
 -24   8   7    4.42    0.11
 -24   8   8    5.76    0.13
 -24   8   9    5.15    0.12
 -24   8  10   16.10    0.24
 -24   8  11   14.51    0.24
 -24   8  12    2.60    0.12
 -24   8  13    0.87    0.08
 -24   8  14    2.03    0.12
 -24   8  15    0.44    0.09
 -24   8  16    0.45    0.09
 -24   8  17    0.08    0.12
 -24  10   1    0.73    0.12
 -24  10   2    8.96    0.22
 -24  10   3    3.98    0.16
 -24  10   4    0.19    0.07
 -24  10   5    4.66    0.16
 -24  10   6    0.14    0.07
 -24  10   7    4.09    0.11
 -24  10   8    3.43    0.16
 -24  10   9    0.20    0.07
 -24  10  10    0.29    0.07
 -24  10  11    0.00    0.07
 -24  10  12    0.66    0.08
 -24  10  13    0.08    0.06
 -24  10  14   11.16    0.26
 -24  10  15    0.18    0.10
 -24  10  16    0.98    0.18
 -24  12   1    1.58    0.23
 -24  12   2    2.79    0.15
 -24  12   3    3.49    0.26
 -24  12   4    3.63    0.15
 -24  12   5    1.12    0.09
 -24  12   6    0.00    0.07
 -24  12   7    1.93    0.13
 -24  12   8    0.69    0.07
 -24  12   9    0.34    0.07
 -24  12  10    2.55    0.10
 -24  12  11    0.22    0.07
 -24  12  12    1.73    0.10
 -24  12  13    1.06    0.12
 -24  12  14    0.52    0.13
 -24  14   4    0.18    0.15
 -24  14   5    1.13    0.16
 -24  14   6    1.44    0.14
 -24  14   7    0.04    0.08
 -24  14   8    3.74    0.16
 -24  14   9    1.36    0.14
 -24  14  10    0.03    0.13
 -24  14  11    0.00    0.09
 -24  14  12    0.11    0.09
 -23   1   1    2.63    0.10
 -23   1   2    0.03    0.04
 -23   1   3    4.75    0.10
 -23   1   4    0.12    0.04
 -23   1   5    2.99    0.09
 -23   1   6   16.41    0.20
 -23   1   7   29.38    0.31
 -23   1   8    1.77    0.07
 -23   1   9    0.16    0.05
 -23   1  10   15.72    0.18
 -23   1  11    0.02    0.05
 -23   1  12    8.18    0.13
 -23   1  13    0.13    0.05
 -23   1  14    0.33    0.06
 -23   1  15    0.00    0.07
 -23   1  16    4.00    0.13
 -23   1  17    7.98    0.20
 -23   1  18    1.94    0.09
 -23   3   1   35.79    0.50
 -23   3   2   13.71    0.20
 -23   3   3    0.75    0.06
 -23   3   4    0.58    0.05
 -23   3   5    1.66    0.06
 -23   3   6    0.07    0.04
 -23   3   7   44.64    0.49
 -23   3   8    1.46    0.07
 -23   3   9   24.76    0.27
 -23   3  10    0.33    0.05
 -23   3  11    0.93    0.06
 -23   3  12   11.94    0.18
 -23   3  13    0.00    0.06
 -23   3  14   10.09    0.16
 -23   3  15   28.59    0.41
 -23   3  16    5.21    0.15
 -23   3  17    5.52    0.15
 -23   3  18    0.39    0.09
 -23   5   1    1.10    0.10
 -23   5   2    3.47    0.11
 -23   5   3    3.91    0.12
 -23   5   4    2.36    0.08
 -23   5   5    4.85    0.10
 -23   5   6   10.11    0.17
 -23   5   7    0.01    0.05
 -23   5   8    9.51    0.15
 -23   5   9    2.49    0.09
 -23   5  10    2.18    0.06
 -23   5  11   24.08    0.26
 -23   5  12    1.07    0.07
 -23   5  13    4.95    0.11
 -23   5  14    0.77    0.06
 -23   5  15    2.96    0.13
 -23   5  16    2.14    0.11
 -23   5  17    0.67    0.08
 -23   5  18    2.99    0.15
 -23   7   1    6.83    0.22
 -23   7   2    0.01    0.06
 -23   7   3    3.45    0.10
 -23   7   4    1.25    0.08
 -23   7   5    2.67    0.10
 -23   7   6   11.25    0.19
 -23   7   7   13.44    0.18
 -23   7   8    0.72    0.06
 -23   7   9   14.25    0.18
 -23   7  10    0.30    0.06
 -23   7  11    0.06    0.06
 -23   7  12    0.19    0.06
 -23   7  13    2.06    0.10
 -23   7  14   13.01    0.28
 -23   7  15    3.08    0.15
 -23   7  16    0.16    0.08
 -23   7  17    3.63    0.18
 -23   9   1    2.48    0.14
 -23   9   2    0.53    0.08
 -23   9   3    5.76    0.17
 -23   9   4    1.98    0.09
 -23   9   5    7.56    0.20
 -23   9   6   17.54    0.23
 -23   9   7    1.75    0.07
 -23   9   8    0.04    0.05
 -23   9   9    0.13    0.06
 -23   9  10   22.96    0.29
 -23   9  11    6.33    0.14
 -23   9  12    2.74    0.12
 -23   9  13    0.40    0.07
 -23   9  14    1.29    0.11
 -23   9  15    1.10    0.13
 -23   9  16    1.19    0.10
 -23  11   1    4.69    0.34
 -23  11   2    0.14    0.09
 -23  11   3    2.97    0.18
 -23  11   4    4.24    0.15
 -23  11   5    2.72    0.13
 -23  11   6    4.61    0.15
 -23  11   7    0.65    0.07
 -23  11   8    0.32    0.07
 -23  11   9    0.03    0.07
 -23  11  10    0.02    0.06
 -23  11  11    5.04    0.13
 -23  11  12    0.00    0.06
 -23  11  13   16.30    0.28
 -23  11  14    0.10    0.08
 -23  11  15    3.03    0.18
 -23  13   1    2.13    0.24
 -23  13   2    0.02    0.10
 -23  13   3    1.57    0.16
 -23  13   4    0.78    0.09
 -23  13   5    6.69    0.18
 -23  13   6    0.29    0.08
 -23  13   7    2.65    0.11
 -23  13   8    0.04    0.07
 -23  13   9    4.33    0.14
 -23  13  10    0.10    0.07
 -23  13  11    0.13    0.06
 -23  13  12    0.91    0.10
 -23  13  13    0.11    0.10
 -23  13  14    0.07    0.12
 -23  15   4    0.08    0.24
 -23  15   5    6.08    0.47
 -23  15   6    0.13    0.11
 -23  15   7    6.22    0.21
 -23  15   8    0.78    0.11
 -23  15   9    1.26    0.12
 -23  15  10    0.94    0.15
 -23  15  11    2.87    0.20
 -22   0   2    0.03    0.05
 -22   0   4    0.77    0.07
 -22   0   6   11.42    0.21
 -22   0   8   78.17    1.50
 -22   0  10    0.29    0.06
 -22   0  12   17.10    0.26
 -22   0  14    2.36    0.13
 -22   0  16    4.05    0.16
 -22   0  18    3.48    0.16
 -22   2   1    5.76    0.12
 -22   2   2    0.06    0.04
 -22   2   3    0.09    0.04
 -22   2   4    8.73    0.14
 -22   2   5   10.97    0.15
 -22   2   6   44.01    0.42
 -22   2   7   23.12    0.32
 -22   2   8    1.13    0.05
 -22   2   9    0.62    0.06
 -22   2  10    0.28    0.05
 -22   2  11    2.48    0.08
 -22   2  12    8.10    0.15
 -22   2  13    0.02    0.05
 -22   2  14   13.24    0.17
 -22   2  15    1.06    0.10
 -22   2  16    6.03    0.14
 -22   2  17    0.70    0.07
 -22   2  18    3.35    0.13
 -22   4   1   25.08    0.35
 -22   4   2   13.45    0.29
 -22   4   3    1.64    0.06
 -22   4   4    2.03    0.06
 -22   4   5    0.00    0.04
 -22   4   6    6.87    0.13
 -22   4   7   11.21    0.16
 -22   4   8    1.17    0.05
 -22   4   9    2.25    0.07
 -22   4  10   15.78    0.21
 -22   4  11   17.80    0.20
 -22   4  12    0.55    0.07
 -22   4  13    6.38    0.14
 -22   4  14   14.82    0.18
 -22   4  15    9.12    0.18
 -22   4  16   12.82    0.24
 -22   4  17    0.96    0.09
 -22   4  18    0.91    0.21
 -22   6   1    0.03    0.07
 -22   6   2   23.19    0.34
 -22   6   3    2.74    0.11
 -22   6   4   14.70    0.21
 -22   6   5   19.26    0.22
 -22   6   6   22.73    0.26
 -22   6   7   28.77    0.31
 -22   6   8   24.27    0.25
 -22   6   9    7.67    0.11
 -22   6  10   22.12    0.24
 -22   6  11    0.04    0.05
 -22   6  12    5.70    0.12
 -22   6  13    3.38    0.11
 -22   6  14    0.00    0.07
 -22   6  15    0.25    0.09
 -22   6  16    0.48    0.09
 -22   6  17    1.62    0.22
 -22   6  18    1.96    0.26
 -22   8   1    1.03    0.09
 -22   8   2    0.53    0.09
 -22   8   3    4.39    0.13
 -22   8   4    2.45    0.09
 -22   8   5   14.35    0.22
 -22   8   6   19.60    0.25
 -22   8   7    6.35    0.15
 -22   8   8    1.06    0.07
 -22   8   9   23.38    0.29
 -22   8  10    0.41    0.06
 -22   8  11   11.08    0.18
 -22   8  12    0.82    0.07
 -22   8  13   13.74    0.26
 -22   8  14    1.35    0.12
 -22   8  15    4.48    0.19
 -22   8  16    1.32    0.11
 -22   8  17    0.37    0.13
 -22  10   1    0.75    0.11
 -22  10   2    4.72    0.19
 -22  10   3    6.98    0.17
 -22  10   4    0.49    0.07
 -22  10   5   19.48    0.28
 -22  10   6    5.12    0.12
 -22  10   7    1.64    0.08
 -22  10   8    0.17    0.06
 -22  10   9   10.41    0.17
 -22  10  10   14.88    0.22
 -22  10  11    1.85    0.09
 -22  10  12    0.33    0.07
 -22  10  13    0.43    0.09
 -22  10  14    4.50    0.16
 -22  10  15    1.82    0.14
 -22  10  16    7.24    0.25
 -22  12   1    2.94    0.32
 -22  12   2    4.27    0.16
 -22  12   3    1.55    0.11
 -22  12   4    0.05    0.07
 -22  12   5    2.91    0.14
 -22  12   6    2.56    0.12
 -22  12   7    0.26    0.09
 -22  12   8    0.94    0.08
 -22  12   9    0.08    0.07
 -22  12  10    0.94    0.08
 -22  12  11    0.22    0.07
 -22  12  12   11.83    0.23
 -22  12  13    0.50    0.09
 -22  12  14    4.39    0.17
 -22  12  15    0.07    0.09
 -22  14   1    0.02    0.14
 -22  14   2    1.21    0.21
 -22  14   3    1.71    0.18
 -22  14   4    0.05    0.11
 -22  14   5    3.24    0.11
 -22  14   6    4.66    0.16
 -22  14   7    2.68    0.11
 -22  14   8    6.07    0.18
 -22  14   9    0.69    0.08
 -22  14  10    2.40    0.10
 -22  14  11    4.64    0.16
 -22  14  12    0.07    0.07
 -22  14  13    0.08    0.10
 -22  16   4    2.42    0.19
 -22  16   5    0.10    0.15
 -22  16   6    1.77    0.15
 -22  16   7    1.37    0.21
 -22  16   8    3.60    0.21
 -22  16   9    0.10    0.12
 -22  16  10    2.43    0.24
 -21   1   1    5.61    0.12
 -21   1   2    0.02    0.04
 -21   1   3    0.42    0.06
 -21   1   4   50.18    0.48
 -21   1   5   12.52    0.16
 -21   1   6   24.37    0.25
 -21   1   7   98.82    0.94
 -21   1   8   15.72    0.18
 -21   1   9   10.76    0.15
 -21   1  10   18.27    0.18
 -21   1  11    0.00    0.05
 -21   1  12    0.01    0.05
 -21   1  13    8.82    0.14
 -21   1  14    0.05    0.06
 -21   1  15    1.92    0.10
 -21   1  16    0.99    0.08
 -21   1  17    2.20    0.10
 -21   1  18    0.09    0.06
 -21   1  19    0.40    0.11
 -21   3   1   20.11    0.31
 -21   3   2    3.32    0.13
 -21   3   3   26.11    0.24
 -21   3   4    0.59    0.04
 -21   3   5   26.70    0.29
 -21   3   6    0.26    0.04
 -21   3   7    0.72    0.04
 -21   3   8    4.01    0.07
 -21   3   9    8.10    0.14
 -21   3  10    5.85    0.10
 -21   3  11    9.33    0.11
 -21   3  12    7.72    0.12
 -21   3  13    4.70    0.12
 -21   3  14    0.01    0.05
 -21   3  15   11.91    0.21
 -21   3  16    0.01    0.07
 -21   3  17    3.92    0.12
 -21   3  18    5.38    0.16
 -21   5   1    7.69    0.18
 -21   5   2    0.09    0.06
 -21   5   3    0.41    0.06
 -21   5   4    4.84    0.14
 -21   5   5   14.78    0.18
 -21   5   6   45.01    0.43
 -21   5   7    1.48    0.08
 -21   5   8    0.09    0.05
 -21   5   9    2.25    0.07
 -21   5  10    9.45    0.15
 -21   5  11    1.79    0.09
 -21   5  12   12.18    0.23
 -21   5  13    7.20    0.15
 -21   5  14    0.73    0.07
 -21   5  15   17.12    0.27
 -21   5  16    0.06    0.08
 -21   5  17    6.31    0.18
 -21   5  18    1.89    0.13
 -21   7   1    1.11    0.08
 -21   7   2    0.25    0.05
 -21   7   3   13.93    0.24
 -21   7   4    6.93    0.20
 -21   7   5   27.40    0.29
 -21   7   6    5.12    0.09
 -21   7   7    5.04    0.11
 -21   7   8    0.67    0.05
 -21   7   9   25.53    0.29
 -21   7  10    1.51    0.08
 -21   7  11    4.30    0.12
 -21   7  12   26.52    0.30
 -21   7  13    0.33    0.07
 -21   7  14    0.89    0.09
 -21   7  15    0.01    0.08
 -21   7  16    0.40    0.08
 -21   7  17    9.23    0.33
 -21   7  18    0.00    0.16
 -21   9   1    1.95    0.10
 -21   9   2   20.51    0.29
 -21   9   3    0.05    0.06
 -21   9   4    0.45    0.06
 -21   9   5   17.83    0.29
 -21   9   6    3.41    0.09
 -21   9   7    4.23    0.12
 -21   9   8    0.11    0.05
 -21   9   9    0.72    0.07
 -21   9  10    1.57    0.08
 -21   9  11    4.41    0.12
 -21   9  12    5.57    0.16
 -21   9  13    2.52    0.13
 -21   9  14    2.58    0.15
 -21   9  15    0.07    0.08
 -21   9  16    0.12    0.08
 -21   9  17    0.29    0.14
 -21  11   1   17.91    0.39
 -21  11   2    0.14    0.08
 -21  11   3    0.51    0.07
 -21  11   4    5.60    0.14
 -21  11   5    0.24    0.06
 -21  11   6    0.66    0.07
 -21  11   7    6.57    0.15
 -21  11   8   19.72    0.23
 -21  11   9    7.65    0.14
 -21  11  10   19.20    0.25
 -21  11  11    1.08    0.08
 -21  11  12    2.93    0.12
 -21  11  13    9.25    0.23
 -21  11  14    0.58    0.09
 -21  11  15   13.27    0.32
 -21  11  16    1.44    0.21
 -21  13   1    0.04    0.09
 -21  13   2    0.08    0.08
 -21  13   3    1.91    0.12
 -21  13   4    8.98    0.32
 -21  13   5    0.03    0.06
 -21  13   6    0.10    0.07
 -21  13   7    0.03    0.06
 -21  13   8    0.12    0.07
 -21  13   9    4.70    0.14
 -21  13  10    0.14    0.07
 -21  13  11    8.42    0.18
 -21  13  12    0.36    0.08
 -21  13  13    1.41    0.18
 -21  13  14    0.19    0.10
 -21  15   1    0.00    0.10
 -21  15   2    0.79    0.22
 -21  15   3    0.00    0.13
 -21  15   4    1.58    0.14
 -21  15   5    4.95    0.15
 -21  15   6    1.83    0.14
 -21  15   7   11.59    0.23
 -21  15   8    0.40    0.09
 -21  15   9    2.29    0.10
 -21  15  10    2.92    0.16
 -21  15  11    0.00    0.08
 -21  15  12    0.29    0.10
 -21  17   5    1.07    0.22
 -21  17   6    0.21    0.12
 -21  17   7    0.00    0.18
 -21  17   8    1.62    0.19
 -20   0   2    0.04    0.05
 -20   0   4   38.43    0.50
 -20   0   6   76.79    0.96
 -20   0   8   36.96    0.37
 -20   0  10   27.44    0.35
 -20   0  12   24.38    0.37
 -20   0  14    4.16    0.17
 -20   0  16    0.64    0.11
 -20   0  18    0.75    0.09
 -20   2   1   21.09    0.26
 -20   2   2    5.78    0.17
 -20   2   3   14.32    0.18
 -20   2   4    3.52    0.08
 -20   2   5    0.05    0.03
 -20   2   6   63.40    0.53
 -20   2   7    3.93    0.06
 -20   2   8   47.40    0.37
 -20   2   9    9.82    0.12
 -20   2  10    2.27    0.08
 -20   2  11    6.69    0.13
 -20   2  12    7.31    0.12
 -20   2  13   13.94    0.17
 -20   2  14   14.07    0.19
 -20   2  15    1.91    0.09
 -20   2  16   11.25    0.22
 -20   2  17    1.90    0.11
 -20   2  18    0.02    0.07
 -20   2  19    2.24    0.14
 -20   4   1    0.70    0.07
 -20   4   2   15.76    0.27
 -20   4   3   10.95    0.15
 -20   4   4   10.20    0.15
 -20   4   5    0.18    0.04
 -20   4   6    0.00    0.04
 -20   4   7    3.25    0.07
 -20   4   8   16.24    0.16
 -20   4   9    4.51    0.09
 -20   4  10    0.46    0.06
 -20   4  11    1.35    0.05
 -20   4  12   10.38    0.14
 -20   4  13    2.31    0.08
 -20   4  14   14.16    0.20
 -20   4  15    8.06    0.18
 -20   4  16   10.91    0.22
 -20   4  17    9.91    0.23
 -20   4  18    0.00    0.07
 -20   6   1    0.41    0.05
 -20   6   2    3.21    0.10
 -20   6   3    2.02    0.09
 -20   6   4   14.95    0.22
 -20   6   5   54.59    0.43
 -20   6   6    1.24    0.06
 -20   6   7    0.23    0.05
 -20   6   8    0.04    0.04
 -20   6   9   52.27    0.43
 -20   6  10    2.90    0.09
 -20   6  11   70.38    0.80
 -20   6  12    4.35    0.11
 -20   6  13    0.21    0.06
 -20   6  14    0.86    0.08
 -20   6  15    1.16    0.10
 -20   6  16    2.33    0.10
 -20   6  17    0.54    0.08
 -20   6  18    0.39    0.09
 -20   8   1    0.22    0.06
 -20   8   2    0.63    0.06
 -20   8   3    5.32    0.22
 -20   8   4    4.63    0.12
 -20   8   5    0.01    0.05
 -20   8   6    3.05    0.09
 -20   8   7    6.17    0.12
 -20   8   8   19.91    0.23
 -20   8   9   10.53    0.17
 -20   8  10    0.07    0.05
 -20   8  11    0.59    0.07
 -20   8  12    0.06    0.07
 -20   8  13    3.85    0.13
 -20   8  14    0.88    0.10
 -20   8  15    2.22    0.13
 -20   8  16    1.03    0.09
 -20   8  17    0.00    0.08
 -20  10   1    7.25    0.23
 -20  10   2    1.24    0.09
 -20  10   3    0.13    0.06
 -20  10   4   20.43    0.27
 -20  10   5   13.79    0.21
 -20  10   6    1.34    0.07
 -20  10   7    3.60    0.10
 -20  10   8    0.01    0.05
 -20  10   9    5.53    0.13
 -20  10  10   17.58    0.25
 -20  10  11    7.34    0.16
 -20  10  12   25.22    0.35
 -20  10  13    0.09    0.09
 -20  10  14    5.25    0.17
 -20  10  15    0.04    0.08
 -20  10  16    2.39    0.13
 -20  12   1    0.91    0.10
 -20  12   2   16.81    0.35
 -20  12   3    0.20    0.06
 -20  12   4    0.34    0.07
 -20  12   5    1.57    0.08
 -20  12   6    2.01    0.09
 -20  12   7    4.67    0.13
 -20  12   8   10.16    0.17
 -20  12   9    2.06    0.09
 -20  12  10    0.00    0.07
 -20  12  11    0.87    0.07
 -20  12  12    2.77    0.12
 -20  12  13    0.75    0.09
 -20  12  14    9.42    0.25
 -20  12  15    0.41    0.11
 -20  14   1    0.78    0.14
 -20  14   2    0.13    0.09
 -20  14   3    1.99    0.12
 -20  14   4    0.01    0.07
 -20  14   5    0.33    0.08
 -20  14   6    4.77    0.18
 -20  14   7    0.26    0.06
 -20  14   8    6.11    0.13
 -20  14   9    1.20    0.09
 -20  14  10    1.14    0.07
 -20  14  11    1.90    0.11
 -20  14  12    0.14    0.08
 -20  14  13    1.16    0.11
 -20  14  14    0.49    0.18
 -20  16   1    0.10    0.18
 -20  16   2    0.90    0.26
 -20  16   3    2.06    0.42
 -20  16   4    4.75    0.27
 -20  16   5    1.53    0.10
 -20  16   6    2.41    0.13
 -20  16   7    0.02    0.08
 -20  16   8    1.93    0.11
 -20  16   9    0.24    0.07
 -20  16  10    0.84    0.08
 -20  16  11    1.10    0.10
 -19   1   1    1.30    0.05
 -19   1   2    0.58    0.04
 -19   1   3    1.98    0.06
 -19   1   4    8.31    0.10
 -19   1   5   11.64    0.12
 -19   1   6   18.68    0.16
 -19   1   7   49.19    0.45
 -19   1   8    0.27    0.04
 -19   1   9   21.98    0.19
 -19   1  10    4.92    0.08
 -19   1  11   12.16    0.12
 -19   1  12   14.33    0.17
 -19   1  13    1.95    0.08
 -19   1  14    3.53    0.10
 -19   1  15    1.62    0.09
 -19   1  16    0.01    0.07
 -19   1  17    1.96    0.10
 -19   1  18    0.00    0.06
 -19   1  19    2.83    0.18
 -19   3   1    8.38    0.12
 -19   3   2    2.12    0.06
 -19   3   3   15.70    0.18
 -19   3   4    2.20    0.08
 -19   3   5   73.10    0.65
 -19   3   6    8.06    0.13
 -19   3   7    0.09    0.03
 -19   3   8    1.05    0.04
 -19   3   9    0.32    0.05
 -19   3  10    0.01    0.04
 -19   3  11   19.32    0.20
 -19   3  12   11.64    0.17
 -19   3  13    8.37    0.16
 -19   3  14    2.41    0.10
 -19   3  15   19.10    0.26
 -19   3  16    7.17    0.18
 -19   3  17    3.03    0.11
 -19   3  18    0.44    0.11
 -19   3  19    4.62    0.19
 -19   5   1   33.79    0.39
 -19   5   2    0.02    0.05
 -19   5   3    8.25    0.12
 -19   5   4    0.95    0.06
 -19   5   5   17.29    0.22
 -19   5   6    8.13    0.10
 -19   5   7    0.41    0.04
 -19   5   8    0.31    0.04
 -19   5   9    1.32    0.06
 -19   5  10    3.40    0.06
 -19   5  11    0.33    0.05
 -19   5  12    4.96    0.10
 -19   5  13    0.01    0.05
 -19   5  14    1.53    0.09
 -19   5  15   16.10    0.26
 -19   5  16    0.15    0.08
 -19   5  17    4.85    0.14
 -19   5  18    0.67    0.09
 -19   7   1    4.02    0.10
 -19   7   2    0.12    0.05
 -19   7   3    0.70    0.06
 -19   7   4   19.12    0.25
 -19   7   5   26.55    0.24
 -19   7   6    1.39    0.06
 -19   7   7   26.59    0.27
 -19   7   8    0.15    0.04
 -19   7   9    7.52    0.12
 -19   7  10    3.53    0.08
 -19   7  11   33.43    0.33
 -19   7  12    1.36    0.08
 -19   7  13   10.90    0.22
 -19   7  14    1.55    0.09
 -19   7  15    0.31    0.09
 -19   7  16    7.05    0.31
 -19   7  17    0.02    0.08
 -19   7  18    3.69    0.29
 -19   9   1    0.57    0.06
 -19   9   2    0.88    0.08
 -19   9   3    0.52    0.08
 -19   9   4    2.01    0.10
 -19   9   5    0.96    0.06
 -19   9   6    3.31    0.10
 -19   9   7    0.45    0.05
 -19   9   8    1.91    0.07
 -19   9   9   11.60    0.18
 -19   9  10    0.27    0.06
 -19   9  11    2.44    0.11
 -19   9  12    4.63    0.14
 -19   9  13    0.11    0.08
 -19   9  14   10.03    0.28
 -19   9  15    0.03    0.08
 -19   9  16    0.20    0.08
 -19   9  17    0.12    0.08
 -19  11   1   19.19    0.29
 -19  11   2    1.66    0.09
 -19  11   3   19.80    0.31
 -19  11   4    1.86    0.10
 -19  11   5    1.30    0.08
 -19  11   6    1.15    0.07
 -19  11   7    5.91    0.12
 -19  11   8    2.54    0.09
 -19  11   9    1.60    0.08
 -19  11  10    2.86    0.10
 -19  11  11    1.97    0.09
 -19  11  12    1.31    0.11
 -19  11  13    4.56    0.19
 -19  11  14    2.32    0.15
 -19  11  15   12.27    0.34
 -19  11  16    0.15    0.17
 -19  13   1    0.04    0.09
 -19  13   2    0.10    0.07
 -19  13   3    0.01    0.06
 -19  13   4    1.13    0.12
 -19  13   5    0.73    0.08
 -19  13   6    2.56    0.09
 -19  13   7    1.95    0.09
 -19  13   8    1.34    0.08
 -19  13   9    2.15    0.11
 -19  13  10    1.86    0.09
 -19  13  11    3.68    0.12
 -19  13  12    0.76    0.08
 -19  13  13    6.68    0.19
 -19  13  14    0.15    0.09
 -19  13  15    0.70    0.15
 -19  15   1    0.00    0.10
 -19  15   2    1.16    0.13
 -19  15   3    0.16    0.09
 -19  15   4    0.27    0.08
 -19  15   5    3.12    0.12
 -19  15   6    0.05    0.07
 -19  15   7   14.54    0.28
 -19  15   8    2.43    0.10
 -19  15   9   10.95    0.20
 -19  15  10    0.14    0.06
 -19  15  11    0.00    0.06
 -19  15  12    0.01    0.06
 -19  15  13    0.14    0.13
 -19  17   2    0.02    0.14
 -19  17   3    0.51    0.15
 -19  17   4    0.35    0.12
 -19  17   5    2.67    0.13
 -19  17   6    1.67    0.11
 -19  17   7    2.33    0.19
 -19  17   8    0.01    0.07
 -19  17   9    0.00    0.07
 -19  17  10   10.24    0.24
 -18   0   2   13.01    0.25
 -18   0   4    1.99    0.10
 -18   0   6   45.25    0.52
 -18   0   8   16.39    0.26
 -18   0  10   18.30    0.30
 -18   0  12   28.58    0.37
 -18   0  14    2.13    0.10
 -18   0  16   14.14    0.31
 -18   0  18    0.77    0.10
 -18   2   1    1.52    0.05
 -18   2   2   27.33    0.27
 -18   2   3    0.73    0.05
 -18   2   4   28.76    0.28
 -18   2   5    0.78    0.06
 -18   2   6    4.87    0.07
 -18   2   7    2.08    0.06
 -18   2   8    8.17    0.10
 -18   2   9    0.61    0.06
 -18   2  10   30.60    0.30
 -18   2  11    5.28    0.08
 -18   2  12    1.28    0.05
 -18   2  13    7.00    0.12
 -18   2  14    9.02    0.16
 -18   2  15    0.12    0.06
 -18   2  16    0.02    0.06
 -18   2  17    0.05    0.06
 -18   2  18    1.90    0.09
 -18   2  19    5.36    0.21
 -18   4   1   11.67    0.17
 -18   4   2   13.43    0.19
 -18   4   3    7.14    0.09
 -18   4   4   42.98    0.32
 -18   4   5   96.73    0.79
 -18   4   6    0.14    0.04
 -18   4   7    0.79    0.05
 -18   4   8    9.25    0.10
 -18   4   9    1.94    0.06
 -18   4  10    0.39    0.04
 -18   4  11    3.42    0.07
 -18   4  12    3.26    0.08
 -18   4  13    0.47    0.06
 -18   4  14   22.41    0.30
 -18   4  15    3.03    0.10
 -18   4  16   12.91    0.22
 -18   4  17    5.94    0.15
 -18   4  18    0.93    0.09
 -18   6   1    3.92    0.11
 -18   6   2    4.88    0.11
 -18   6   3    1.51    0.08
 -18   6   4   57.68    0.50
 -18   6   5    0.00    0.04
 -18   6   6   19.63    0.18
 -18   6   7   13.88    0.15
 -18   6   8    3.60    0.07
 -18   6   9    0.88    0.05
 -18   6  10    4.54    0.10
 -18   6  11   26.39    0.26
 -18   6  12    5.58    0.12
 -18   6  13    1.61    0.07
 -18   6  14    8.92    0.16
 -18   6  15    1.78    0.10
 -18   6  16    7.61    0.19
 -18   6  17    0.05    0.07
 -18   6  18    0.07    0.08
 -18   8   1    5.75    0.12
 -18   8   2    0.05    0.05
 -18   8   3    5.25    0.11
 -18   8   4   35.88    0.39
 -18   8   5    8.62    0.13
 -18   8   6    4.92    0.09
 -18   8   7    1.55    0.07
 -18   8   8   24.63    0.24
 -18   8   9    3.46    0.10
 -18   8  10    9.82    0.19
 -18   8  11    0.40    0.06
 -18   8  12    6.74    0.15
 -18   8  13    6.74    0.16
 -18   8  14    0.36    0.08
 -18   8  15    2.41    0.15
 -18   8  16    0.09    0.08
 -18   8  17    1.09    0.10
 -18  10   1    2.24    0.09
 -18  10   2    0.93    0.07
 -18  10   3    2.55    0.10
 -18  10   4    5.36    0.12
 -18  10   5    7.42    0.15
 -18  10   6    1.20    0.06
 -18  10   7    7.85    0.14
 -18  10   8    2.90    0.09
 -18  10   9   11.53    0.17
 -18  10  10    5.00    0.13
 -18  10  11    4.59    0.10
 -18  10  12   14.95    0.21
 -18  10  13    4.07    0.18
 -18  10  14   13.97    0.33
 -18  10  15    0.54    0.10
 -18  10  16    2.51    0.16
 -18  10  17    1.09    0.17
 -18  12   1    0.56    0.07
 -18  12   2   35.48    0.44
 -18  12   3    5.10    0.13
 -18  12   4    4.69    0.13
 -18  12   5    0.00    0.06
 -18  12   6    1.79    0.08
 -18  12   7    4.70    0.12
 -18  12   8    1.90    0.09
 -18  12   9    0.27    0.07
 -18  12  10    0.60    0.07
 -18  12  11    0.03    0.07
 -18  12  12    1.47    0.09
 -18  12  13    0.33    0.09
 -18  12  14    6.99    0.20
 -18  12  15    0.80    0.16
 -18  12  16    4.36    0.28
 -18  14   1    3.26    0.17
 -18  14   2    0.39    0.11
 -18  14   3    2.55    0.13
 -18  14   4    0.14    0.07
 -18  14   5    2.60    0.11
 -18  14   6    4.79    0.13
 -18  14   7    1.87    0.10
 -18  14   8    8.67    0.19
 -18  14   9    0.08    0.07
 -18  14  10    3.44    0.11
 -18  14  11    0.11    0.07
 -18  14  12    3.64    0.12
 -18  14  13    0.80    0.09
 -18  14  14    0.38    0.08
 -18  16   1    1.63    0.20
 -18  16   2    2.99    0.16
 -18  16   3    4.67    0.18
 -18  16   4    0.58    0.07
 -18  16   5    1.08    0.09
 -18  16   6   15.25    0.27
 -18  16   7    2.38    0.13
 -18  16   8    9.35    0.19
 -18  16   9    2.90    0.10
 -18  16  10    1.42    0.10
 -18  16  11    1.97    0.09
 -18  16  12    0.92    0.12
 -18  18   3    0.19    0.18
 -18  18   4    4.10    0.15
 -18  18   5    1.01    0.17
 -18  18   6    0.02    0.13
 -18  18   7    0.00    0.24
 -18  18   8    0.01    0.08
 -18  18   9    1.55    0.22
 -17   1   1    1.12    0.05
 -17   1   2   14.45    0.19
 -17   1   3   13.72    0.16
 -17   1   4    4.84    0.11
 -17   1   5    3.78    0.08
 -17   1   6    1.46    0.05
 -17   1   7    9.44    0.14
 -17   1   8   24.06    0.25
 -17   1   9   57.22    0.38
 -17   1  10   10.96    0.12
 -17   1  11   16.96    0.17
 -17   1  12   21.37    0.22
 -17   1  13    4.29    0.14
 -17   1  14    0.13    0.06
 -17   1  15    0.06    0.06
 -17   1  16    5.17    0.14
 -17   1  17    0.03    0.07
 -17   1  18    0.01    0.06
 -17   1  19    6.26    0.19
 -17   3   1   35.05    0.35
 -17   3   2    7.52    0.11
 -17   3   3   30.80    0.33
 -17   3   4    0.29    0.03
 -17   3   5   44.90    0.42
 -17   3   6    1.86    0.06
 -17   3   7    6.96    0.09
 -17   3   8    1.40    0.07
 -17   3   9    1.26    0.06
 -17   3  10    2.47    0.06
 -17   3  11    0.17    0.04
 -17   3  12    4.89    0.11
 -17   3  13   13.04    0.18
 -17   3  14    4.31    0.10
 -17   3  15    7.56    0.14
 -17   3  16    1.21    0.08
 -17   3  17    3.40    0.11
 -17   3  18    0.80    0.07
 -17   3  19    9.28    0.34
 -17   5   1   12.77    0.17
 -17   5   2    0.57    0.05
 -17   5   3   34.71    0.33
 -17   5   4   12.23    0.13
 -17   5   5    0.17    0.04
 -17   5   6   17.59    0.17
 -17   5   7    2.76    0.09
 -17   5   8    2.01    0.06
 -17   5   9    3.72    0.06
 -17   5  10    2.03    0.06
 -17   5  11   12.64    0.16
 -17   5  12    3.83    0.10
 -17   5  13    0.67    0.07
 -17   5  14    0.94    0.08
 -17   5  15    0.51    0.07
 -17   5  16    1.24    0.09
 -17   5  17    1.05    0.10
 -17   5  18    0.24    0.08
 -17   7   1    0.28    0.05
 -17   7   2    0.04    0.04
 -17   7   3    7.03    0.09
 -17   7   4    7.34    0.11
 -17   7   5    6.06    0.11
 -17   7   6   11.84    0.13
 -17   7   7   40.89    0.37
 -17   7   8    0.62    0.04
 -17   7   9   20.38    0.17
 -17   7  10    0.42    0.04
 -17   7  11   34.67    0.35
 -17   7  12    2.29    0.07
 -17   7  13   24.08    0.37
 -17   7  14    0.09    0.07
 -17   7  15    1.77    0.11
 -17   7  16    0.31    0.08
 -17   7  17    0.83    0.09
 -17   7  18    0.82    0.14
 -17   9   1    0.60    0.06
 -17   9   2   12.90    0.20
 -17   9   3   18.63    0.24
 -17   9   4   16.68    0.16
 -17   9   5    6.56    0.11
 -17   9   6   17.86    0.22
 -17   9   7    0.38    0.04
 -17   9   8    2.19    0.10
 -17   9   9    0.36    0.06
 -17   9  10    0.04    0.06
 -17   9  11    1.50    0.08
 -17   9  12    2.17    0.10
 -17   9  13    2.17    0.11
 -17   9  14    6.26    0.17
 -17   9  15    0.15    0.08
 -17   9  16    0.83    0.10
 -17   9  17    0.15    0.08
 -17  11   1   19.59    0.29
 -17  11   2    2.60    0.10
 -17  11   3   38.61    0.45
 -17  11   4    1.39    0.08
 -17  11   5    1.67    0.07
 -17  11   6    1.46    0.07
 -17  11   7    2.26    0.09
 -17  11   8    1.48    0.09
 -17  11   9    0.88    0.07
 -17  11  10    1.27    0.10
 -17  11  11   15.06    0.22
 -17  11  12    2.28    0.08
 -17  11  13    9.71    0.23
 -17  11  14    0.27    0.10
 -17  11  15    9.74    0.28
 -17  11  16    0.22    0.09
 -17  13   1    7.11    0.17
 -17  13   2    1.47    0.09
 -17  13   3    0.43    0.08
 -17  13   4    0.34    0.07
 -17  13   5    0.00    0.05
 -17  13   6    5.90    0.13
 -17  13   7    7.40    0.17
 -17  13   8    0.42    0.06
 -17  13   9    2.79    0.10
 -17  13  10    0.70    0.08
 -17  13  11    0.90    0.08
 -17  13  12    0.28    0.07
 -17  13  13    4.70    0.14
 -17  13  14    0.05    0.08
 -17  13  15    1.71    0.22
 -17  15   1    0.00    0.09
 -17  15   2    0.02    0.09
 -17  15   3    1.09    0.10
 -17  15   4    5.01    0.23
 -17  15   5    8.97    0.20
 -17  15   6    1.13    0.11
 -17  15   7   12.24    0.24
 -17  15   8    2.46    0.10
 -17  15   9   12.85    0.23
 -17  15  10    1.74    0.10
 -17  15  11    7.20    0.14
 -17  15  12    0.49    0.07
 -17  15  13    0.72    0.09
 -17  17   1    0.17    0.14
 -17  17   2    2.04    0.15
 -17  17   3    1.63    0.16
 -17  17   4    0.02    0.06
 -17  17   5    5.19    0.14
 -17  17   6    0.70    0.09
 -17  17   7    2.52    0.12
 -17  17   8    0.11    0.07
 -17  17   9    0.12    0.07
 -17  17  10    3.31    0.11
 -17  17  11    0.09    0.09
 -16   0   2   15.95    0.38
 -16   0   4    6.27    0.19
 -16   0   6    9.07    0.12
 -16   0   8   35.40    0.62
 -16   0  10    0.43    0.06
 -16   0  12    2.42    0.06
 -16   0  14   14.44    0.33
 -16   0  16   15.24    0.31
 -16   0  18    0.46    0.09
 -16   2   1    0.66    0.05
 -16   2   2   29.04    0.35
 -16   2   3    4.64    0.09
 -16   2   4   32.22    0.33
 -16   2   5    7.13    0.14
 -16   2   6    1.69    0.04
 -16   2   7    1.77    0.04
 -16   2   8    9.49    0.14
 -16   2   9    3.12    0.08
 -16   2  10   32.88    0.28
 -16   2  11   12.31    0.11
 -16   2  12    5.32    0.08
 -16   2  13    4.96    0.15
 -16   2  14    6.99    0.17
 -16   2  15    0.00    0.06
 -16   2  16    0.25    0.07
 -16   2  17    2.15    0.10
 -16   2  18   16.38    0.23
 -16   2  19    3.26    0.20
 -16   4   1    2.97    0.09
 -16   4   2   20.48    0.22
 -16   4   3   59.63    0.52
 -16   4   4   26.68    0.30
 -16   4   5   19.01    0.20
 -16   4   6    4.98    0.10
 -16   4   7    1.51    0.05
 -16   4   8    4.89    0.08
 -16   4   9    0.15    0.07
 -16   4  10    5.45    0.08
 -16   4  11    2.02    0.06
 -16   4  12    1.67    0.07
 -16   4  13    6.60    0.15
 -16   4  14    9.70    0.17
 -16   4  15    9.02    0.16
 -16   4  16   13.36    0.23
 -16   4  17    0.00    0.06
 -16   4  18    7.10    0.18
 -16   6   1    4.56    0.09
 -16   6   2   18.02    0.25
 -16   6   3   11.25    0.14
 -16   6   4   22.73    0.19
 -16   6   5    0.44    0.05
 -16   6   6   29.44    0.27
 -16   6   7    0.19    0.03
 -16   6   8    6.19    0.10
 -16   6   9    7.69    0.10
 -16   6  10   21.90    0.20
 -16   6  11    7.32    0.11
 -16   6  12    3.57    0.09
 -16   6  13   22.36    0.29
 -16   6  14    0.91    0.08
 -16   6  15    0.50    0.07
 -16   6  16    0.50    0.08
 -16   6  17    0.63    0.07
 -16   6  18    0.60    0.11
 -16   8   1    0.32    0.05
 -16   8   2    2.38    0.10
 -16   8   3   12.32    0.17
 -16   8   4   27.32    0.24
 -16   8   5    2.70    0.08
 -16   8   6    4.20    0.07
 -16   8   7    0.61    0.04
 -16   8   8    9.35    0.16
 -16   8   9    3.75    0.08
 -16   8  10   17.13    0.21
 -16   8  11    3.81    0.10
 -16   8  12   12.21    0.16
 -16   8  13    1.80    0.10
 -16   8  14    1.18    0.09
 -16   8  15    0.22    0.10
 -16   8  16    0.01    0.07
 -16   8  17    0.18    0.08
 -16  10   1    5.10    0.13
 -16  10   2   12.71    0.19
 -16  10   3    1.22    0.09
 -16  10   4    6.27    0.12
 -16  10   5    8.45    0.11
 -16  10   6    4.18    0.09
 -16  10   7    5.34    0.10
 -16  10   8    0.25    0.06
 -16  10   9    7.48    0.16
 -16  10  10    0.93    0.07
 -16  10  11    0.10    0.06
 -16  10  12    7.96    0.15
 -16  10  13    7.65    0.23
 -16  10  14   20.51    0.36
 -16  10  15    1.57    0.10
 -16  10  16    0.79    0.09
 -16  10  17    0.08    0.15
 -16  12   1    1.76    0.09
 -16  12   2   40.78    0.44
 -16  12   3    0.47    0.05
 -16  12   4    3.83    0.12
 -16  12   5    0.43    0.06
 -16  12   6    4.38    0.12
 -16  12   7    0.04    0.06
 -16  12   8   10.24    0.20
 -16  12   9    0.15    0.07
 -16  12  10    0.87    0.07
 -16  12  11    0.49    0.06
 -16  12  12    0.03    0.06
 -16  12  13    0.08    0.07
 -16  12  14    0.74    0.08
 -16  12  15    2.01    0.15
 -16  12  16    2.71    0.45
 -16  14   1    1.38    0.12
 -16  14   2    0.19    0.08
 -16  14   3    1.75    0.10
 -16  14   4    0.04    0.06
 -16  14   5    8.40    0.17
 -16  14   6    3.31    0.11
 -16  14   7    7.82    0.18
 -16  14   8    0.00    0.05
 -16  14   9    3.10    0.12
 -16  14  10    2.48    0.12
 -16  14  11    2.41    0.10
 -16  14  12    4.73    0.12
 -16  14  13    0.28    0.07
 -16  14  14    0.11    0.10
 -16  16   1    1.39    0.09
 -16  16   2    0.59    0.11
 -16  16   3    1.09    0.10
 -16  16   4    0.33    0.07
 -16  16   5    2.69    0.12
 -16  16   6    3.43    0.14
 -16  16   7    0.03    0.07
 -16  16   8    4.25    0.13
 -16  16   9    1.40    0.08
 -16  16  10   10.66    0.20
 -16  16  11    0.22    0.07
 -16  16  12    1.12    0.08
 -16  16  13    1.69    0.21
 -16  18   1    0.44    0.14
 -16  18   2    1.72    0.16
 -16  18   3    0.80    0.09
 -16  18   4    5.45    0.18
 -16  18   5    0.02    0.08
 -16  18   6    1.07    0.10
 -16  18   7    1.64    0.11
 -16  18   8    3.55    0.14
 -16  18   9    0.20    0.07
 -16  18  10    0.59    0.09
 -15   1   1    9.11    0.20
 -15   1   2   11.81    0.19
 -15   1   3    0.58    0.05
 -15   1   4  114.39    1.16
 -15   1   5    1.92    0.13
 -15   1   6    6.39    0.12
 -15   1   7   19.32    0.16
 -15   1   8    0.80    0.05
 -15   1   9   66.72    0.51
 -15   1  10    5.24    0.08
 -15   1  11   19.13    0.23
 -15   1  12    9.40    0.11
 -15   1  13   24.56    0.27
 -15   1  14   17.47    0.21
 -15   1  15    6.30    0.17
 -15   1  16    0.22    0.07
 -15   1  17    4.90    0.14
 -15   1  18    0.87    0.07
 -15   1  19    1.00    0.14
 -15   3   1   68.31    0.72
 -15   3   2    0.92    0.05
 -15   3   3   71.96    0.77
 -15   3   4   18.45    0.27
 -15   3   5    1.69    0.07
 -15   3   6    7.54    0.15
 -15   3   7    6.47    0.10
 -15   3   8    1.18    0.05
 -15   3   9   13.16    0.15
 -15   3  10    0.79    0.07
 -15   3  11    3.49    0.08
 -15   3  12   11.71    0.15
 -15   3  13    6.22    0.15
 -15   3  14    0.03    0.06
 -15   3  15    1.43    0.08
 -15   3  16   16.72    0.26
 -15   3  17   11.96    0.20
 -15   3  18    1.42    0.08
 -15   5   1    2.01    0.06
 -15   5   2    4.23    0.10
 -15   5   3   64.00    0.66
 -15   5   4   51.15    0.54
 -15   5   5   12.99    0.17
 -15   5   6   52.79    0.51
 -15   5   7    0.45    0.04
 -15   5   8   11.19    0.12
 -15   5   9    0.17    0.03
 -15   5  10    0.55    0.04
 -15   5  11    9.04    0.13
 -15   5  12    4.83    0.11
 -15   5  13    1.24    0.08
 -15   5  14   19.81    0.27
 -15   5  15    0.05    0.06
 -15   5  16    0.07    0.06
 -15   5  17    1.87    0.09
 -15   5  18    0.38    0.08
 -15   7   1   11.79    0.12
 -15   7   2    5.93    0.13
 -15   7   3   10.24    0.17
 -15   7   4    0.27    0.06
 -15   7   5    0.02    0.04
 -15   7   6    2.07    0.06
 -15   7   7   17.02    0.13
 -15   7   8    4.06    0.08
 -15   7   9   94.88    0.75
 -15   7  10    1.16    0.05
 -15   7  11   46.13    0.48
 -15   7  12    2.06    0.08
 -15   7  13   32.63    0.37
 -15   7  14    0.02    0.05
 -15   7  15    6.47    0.17
 -15   7  16    0.38    0.08
 -15   7  17    0.02    0.07
 -15   7  18    0.00    0.13
 -15   9   1    1.82    0.06
 -15   9   2    8.41    0.17
 -15   9   3   20.82    0.23
 -15   9   4    0.60    0.05
 -15   9   5    3.23    0.09
 -15   9   6   44.45    0.49
 -15   9   7    1.56    0.08
 -15   9   8    9.16    0.12
 -15   9   9    0.11    0.05
 -15   9  10    2.78    0.08
 -15   9  11   10.40    0.19
 -15   9  12    0.33    0.03
 -15   9  13    2.97    0.10
 -15   9  14    1.28    0.08
 -15   9  15    0.19    0.07
 -15   9  16    4.24    0.19
 -15   9  17    0.43    0.11
 -15  11   1   43.67    0.53
 -15  11   2    1.55    0.06
 -15  11   3   31.01    0.31
 -15  11   4    5.78    0.10
 -15  11   5   38.09    0.37
 -15  11   6    0.56    0.05
 -15  11   7    0.67    0.06
 -15  11   8    1.66    0.08
 -15  11   9    0.21    0.06
 -15  11  10    0.79    0.07
 -15  11  11    3.31    0.10
 -15  11  12   12.11    0.17
 -15  11  13    9.28    0.22
 -15  11  14    2.68    0.12
 -15  11  15    3.09    0.13
 -15  11  16    1.59    0.11
 -15  13   1   34.40    0.42
 -15  13   2    1.55    0.09
 -15  13   3    6.29    0.15
 -15  13   4    0.19    0.06
 -15  13   5    0.30    0.06
 -15  13   6    1.54    0.08
 -15  13   7    0.10    0.06
 -15  13   8   10.04    0.19
 -15  13   9    0.52    0.07
 -15  13  10    8.96    0.19
 -15  13  11    0.08    0.08
 -15  13  12    0.20    0.06
 -15  13  13    0.63    0.09
 -15  13  14    0.02    0.07
 -15  13  15    0.95    0.15
 -15  15   1    0.00    0.09
 -15  15   2    0.03    0.07
 -15  15   3    2.29    0.11
 -15  15   4    2.28    0.11
 -15  15   5    0.04    0.07
 -15  15   6    0.43    0.07
 -15  15   7    0.76    0.08
 -15  15   8    0.00    0.07
 -15  15   9    5.84    0.18
 -15  15  10    2.85    0.12
 -15  15  11    9.99    0.17
 -15  15  12    1.53    0.11
 -15  15  13    1.25    0.13
 -15  15  14    0.27    0.08
 -15  17   1    0.54    0.10
 -15  17   2    0.04    0.09
 -15  17   3    1.08    0.09
 -15  17   4    0.11    0.07
 -15  17   5    0.82    0.09
 -15  17   6    0.01    0.08
 -15  17   7    0.01    0.07
 -15  17   8    0.84    0.07
 -15  17   9    5.95    0.20
 -15  17  10    2.18    0.11
 -15  17  11    0.00    0.06
 -15  17  12    7.09    0.41
 -15  19   1    1.92    0.27
 -15  19   2    0.04    0.13
 -15  19   3    5.30    0.18
 -15  19   4    0.65    0.10
 -15  19   5    4.72    0.19
 -15  19   6    0.03    0.06
 -15  19   7    0.11    0.07
 -15  19   8    0.43    0.11
 -14   0   2    0.43    0.12
 -14   0   4  108.74    2.16
 -14   0   6    9.10    0.15
 -14   0   8  140.68    2.36
 -14   0  10   16.91    0.19
 -14   0  12    0.33    0.06
 -14   0  14    0.28    0.10
 -14   0  16    8.08    0.28
 -14   0  18    6.49    0.20
 -14   2   1    0.08    0.07
 -14   2   2   17.55    0.25
 -14   2   3    4.82    0.14
 -14   2   4   26.62    0.28
 -14   2   5   49.56    0.41
 -14   2   6   56.04    0.61
 -14   2   7    2.50    0.06
 -14   2   8   46.20    0.51
 -14   2   9   30.27    0.37
 -14   2  10    0.45    0.05
 -14   2  11    3.30    0.09
 -14   2  12   33.85    0.30
 -14   2  13    3.91    0.12
 -14   2  14    0.90    0.08
 -14   2  15    3.20    0.12
 -14   2  16    6.28    0.15
 -14   2  17    0.30    0.07
 -14   2  18    5.46    0.15
 -14   4   1    3.82    0.10
 -14   4   2  128.17    1.20
 -14   4   3   16.84    0.31
 -14   4   4   54.25    0.61
 -14   4   5    9.84    0.23
 -14   4   6    7.63    0.11
 -14   4   7   13.90    0.17
 -14   4   8    1.27    0.05
 -14   4   9    0.62    0.04
 -14   4  10    3.26    0.14
 -14   4  11    4.19    0.09
 -14   4  12    4.51    0.09
 -14   4  13    1.22    0.08
 -14   4  14    0.85    0.07
 -14   4  15    8.41    0.15
 -14   4  16   11.10    0.21
 -14   4  17    0.18    0.07
 -14   4  18    3.53    0.20
 -14   6   1    0.13    0.04
 -14   6   2    7.72    0.10
 -14   6   3   43.63    0.45
 -14   6   4    3.73    0.12
 -14   6   5   65.97    0.85
 -14   6   6    9.57    0.15
 -14   6   7    0.16    0.03
 -14   6   8   25.43    0.25
 -14   6   9    7.26    0.11
 -14   6  10   13.47    0.13
 -14   6  11    3.77    0.08
 -14   6  12    2.96    0.09
 -14   6  13   25.22    0.31
 -14   6  14    0.06    0.05
 -14   6  15    6.27    0.15
 -14   6  16    3.72    0.13
 -14   6  17    3.73    0.15
 -14   6  18    0.03    0.12
 -14   8   1    1.69    0.04
 -14   8   2    0.04    0.04
 -14   8   3    0.14    0.04
 -14   8   4    4.71    0.07
 -14   8   5    1.44    0.05
 -14   8   6    6.40    0.17
 -14   8   7    4.32    0.07
 -14   8   8   23.49    0.27
 -14   8   9    0.43    0.05
 -14   8  10   27.76    0.23
 -14   8  11    0.06    0.05
 -14   8  12   28.78    0.31
 -14   8  13    0.27    0.06
 -14   8  14    0.19    0.08
 -14   8  15    1.95    0.10
 -14   8  16    2.68    0.12
 -14   8  17    0.02    0.08
 -14  10   1    1.52    0.05
 -14  10   2   38.08    0.41
 -14  10   3    1.97    0.08
 -14  10   4    6.15    0.10
 -14  10   5   12.14    0.12
 -14  10   6    0.74    0.06
 -14  10   7    0.56    0.06
 -14  10   8   23.75    0.29
 -14  10   9    0.19    0.06
 -14  10  10   22.35    0.29
 -14  10  11    0.03    0.06
 -14  10  12    0.02    0.06
 -14  10  13    9.16    0.17
 -14  10  14    2.16    0.09
 -14  10  15    5.51    0.14
 -14  10  16    6.56    0.16
 -14  10  17    0.45    0.17
 -14  12   1    0.89    0.07
 -14  12   2   32.21    0.37
 -14  12   3    1.58    0.09
 -14  12   4   19.61    0.26
 -14  12   5    0.29    0.05
 -14  12   6    1.35    0.06
 -14  12   7    0.58    0.07
 -14  12   8    5.34    0.14
 -14  12   9    2.93    0.11
 -14  12  10    2.15    0.07
 -14  12  11    8.26    0.17
 -14  12  12    3.16    0.10
 -14  12  13    1.36    0.10
 -14  12  14    1.18    0.11
 -14  12  15    2.54    0.13
 -14  14   1    3.57    0.12
 -14  14   2    1.06    0.09
 -14  14   3    0.48    0.07
 -14  14   4    0.16    0.06
 -14  14   5    2.10    0.09
 -14  14   6    0.84    0.08
 -14  14   7    6.59    0.15
 -14  14   8    0.07    0.06
 -14  14   9    0.08    0.07
 -14  14  10    1.75    0.10
 -14  14  11    0.88    0.07
 -14  14  12    2.28    0.13
 -14  14  13    0.44    0.07
 -14  14  14    0.35    0.08
 -14  16   1    0.99    0.10
 -14  16   2    2.58    0.10
 -14  16   3    2.93    0.12
 -14  16   4    0.76    0.09
 -14  16   5    0.41    0.08
 -14  16   6    0.10    0.07
 -14  16   7    7.38    0.18
 -14  16   8   12.22    0.23
 -14  16   9    0.62    0.07
 -14  16  10   18.90    0.26
 -14  16  11    4.87    0.12
 -14  16  12    0.65    0.08
 -14  16  13    0.01    0.07
 -14  18   1    0.03    0.12
 -14  18   2    0.32    0.07
 -14  18   3    0.85    0.08
 -14  18   4    3.09    0.13
 -14  18   5    0.15    0.08
 -14  18   6    2.42    0.13
 -14  18   7    0.43    0.07
 -14  18   8    0.01    0.06
 -14  18   9    1.90    0.09
 -14  18  10    0.00    0.11
 -14  20   4    1.91    0.12
 -14  20   5    0.53    0.08
 -13   1   1   31.26    0.51
 -13   1   2    9.79    0.20
 -13   1   3   67.91    0.62
 -13   1   4   40.38    0.53
 -13   1   5    0.13    0.04
 -13   1   6   13.02    0.21
 -13   1   7   33.25    0.29
 -13   1   8    1.13    0.04
 -13   1   9    1.61    0.08
 -13   1  10    4.21    0.09
 -13   1  11   12.78    0.18
 -13   1  12    2.97    0.11
 -13   1  13   10.76    0.11
 -13   1  14    0.87    0.08
 -13   1  15    0.58    0.07
 -13   1  16    6.34    0.16
 -13   1  17    0.66    0.08
 -13   1  18    1.35    0.08
 -13   3   1   66.05    0.83
 -13   3   2   25.45    0.30
 -13   3   3   62.27    0.79
 -13   3   4    1.12    0.09
 -13   3   5    0.02    0.04
 -13   3   6    2.26    0.06
 -13   3   7    6.24    0.10
 -13   3   8    6.36    0.09
 -13   3   9   15.82    0.14
 -13   3  10    7.38    0.11
 -13   3  11   33.38    0.34
 -13   3  12    7.36    0.10
 -13   3  13    0.71    0.06
 -13   3  14    1.51    0.07
 -13   3  15   16.75    0.23
 -13   3  16    2.90    0.11
 -13   3  17   13.07    0.22
 -13   3  18    0.17    0.07
 -13   5   1   69.43    0.75
 -13   5   2   18.44    0.29
 -13   5   3   98.79    1.19
 -13   5   4    0.00    0.04
 -13   5   5  128.56    1.31
 -13   5   6    1.60    0.05
 -13   5   7   34.93    0.29
 -13   5   8    0.08    0.04
 -13   5   9    0.16    0.04
 -13   5  10    1.46    0.04
 -13   5  11    6.27    0.11
 -13   5  12    4.00    0.11
 -13   5  13    2.17    0.10
 -13   5  14   16.12    0.24
 -13   5  15    6.10    0.17
 -13   5  16    0.14    0.06
 -13   5  17    0.02    0.07
 -13   5  18    0.10    0.13
 -13   7   1   10.40    0.16
 -13   7   2    2.56    0.11
 -13   7   3   12.41    0.19
 -13   7   4    0.39    0.04
 -13   7   5    9.48    0.12
 -13   7   6   24.89    0.25
 -13   7   7    8.13    0.09
 -13   7   8   31.25    0.26
 -13   7   9   51.47    0.50
 -13   7  10    4.20    0.10
 -13   7  11   48.85    0.41
 -13   7  12    9.85    0.21
 -13   7  13    1.52    0.06
 -13   7  14    2.18    0.09
 -13   7  15    7.59    0.16
 -13   7  16    6.89    0.17
 -13   7  17    1.68    0.13
 -13   7  18    0.59    0.17
 -13   9   1   15.00    0.17
 -13   9   2    0.54    0.05
 -13   9   3    3.55    0.10
 -13   9   4    1.71    0.04
 -13   9   5    0.31    0.03
 -13   9   6    1.15    0.05
 -13   9   7    8.18    0.10
 -13   9   8    1.00    0.05
 -13   9   9    1.30    0.08
 -13   9  10    1.53    0.07
 -13   9  11    0.06    0.05
 -13   9  12   15.39    0.18
 -13   9  13    0.12    0.06
 -13   9  14    3.65    0.11
 -13   9  15    0.82    0.07
 -13   9  16    0.03    0.05
 -13   9  17    0.03    0.16
 -13  11   1   22.45    0.22
 -13  11   2    0.45    0.05
 -13  11   3   15.58    0.23
 -13  11   4    5.37    0.11
 -13  11   5   17.22    0.25
 -13  11   6    2.45    0.07
 -13  11   7    2.01    0.08
 -13  11   8    3.77    0.12
 -13  11   9    0.77    0.07
 -13  11  10    1.25    0.07
 -13  11  11    0.01    0.05
 -13  11  12    0.91    0.08
 -13  11  13    7.69    0.17
 -13  11  14    3.27    0.13
 -13  11  15    2.40    0.15
 -13  11  16    0.73    0.22
 -13  13   1   18.02    0.27
 -13  13   2    0.15    0.06
 -13  13   3    5.61    0.14
 -13  13   4    5.37    0.14
 -13  13   5    2.86    0.09
 -13  13   6    1.43    0.07
 -13  13   7    2.31    0.14
 -13  13   8    2.70    0.13
 -13  13   9    7.76    0.15
 -13  13  10    6.87    0.15
 -13  13  11    8.75    0.17
 -13  13  12    0.05    0.07
 -13  13  13    0.00    0.06
 -13  13  14    1.44    0.14
 -13  13  15    0.06    0.07
 -13  15   1    0.25    0.06
 -13  15   2    0.21    0.07
 -13  15   3    0.15    0.06
 -13  15   4    0.09    0.07
 -13  15   5    0.01    0.06
 -13  15   6    1.79    0.10
 -13  15   7    3.03    0.10
 -13  15   8    4.59    0.13
 -13  15   9    6.05    0.16
 -13  15  10    0.06    0.06
 -13  15  11    2.17    0.10
 -13  15  12    2.44    0.09
 -13  15  13    7.83    0.20
 -13  15  14    0.21    0.07
 -13  17   1    0.31    0.07
 -13  17   2    0.36    0.07
 -13  17   3    1.61    0.10
 -13  17   4    0.88    0.10
 -13  17   5    0.74    0.10
 -13  17   6    1.59    0.10
 -13  17   7    0.08    0.08
 -13  17   8    0.17    0.07
 -13  17   9   18.85    0.25
 -13  17  10    0.29    0.06
 -13  17  11    0.23    0.06
 -13  17  12    0.03    0.07
 -13  19   1    0.85    0.14
 -13  19   2    1.36    0.10
 -13  19   3    2.87    0.18
 -13  19   4    0.86    0.08
 -13  19   5    4.66    0.14
 -13  19   6    0.58    0.08
 -13  19   7    0.99    0.10
 -13  19   8    0.00    0.06
 -13  19   9    0.20    0.08
 -12   0   2    3.71    0.16
 -12   0   4    0.22    0.04
 -12   0   6    8.93    0.08
 -12   0   8    3.69    0.16
 -12   0  10   30.11    0.30
 -12   0  12   18.00    0.38
 -12   0  14    0.05    0.09
 -12   0  16    3.74    0.15
 -12   0  18    5.23    0.21
 -12   2   1    7.77    0.14
 -12   2   2    1.11    0.05
 -12   2   3   13.43    0.23
 -12   2   4    4.30    0.05
 -12   2   5    2.04    0.09
 -12   2   6   51.22    0.78
 -12   2   7   13.16    0.13
 -12   2   8  135.15    1.50
 -12   2   9   43.43    0.43
 -12   2  10   21.12    0.17
 -12   2  11   11.59    0.11
 -12   2  12    3.84    0.10
 -12   2  13   12.91    0.15
 -12   2  14    0.10    0.06
 -12   2  15   14.24    0.22
 -12   2  16    4.65    0.13
 -12   2  17    1.13    0.08
 -12   2  18    2.04    0.10
 -12   4   1    5.16    0.11
 -12   4   2    1.87    0.10
 -12   4   3   17.62    0.22
 -12   4   4    2.53    0.12
 -12   4   5   10.89    0.14
 -12   4   6   71.88    0.80
 -12   4   7    0.24    0.04
 -12   4   8    8.66    0.17
 -12   4   9    0.46    0.05
 -12   4  10   13.42    0.13
 -12   4  11    3.21    0.09
 -12   4  12    0.76    0.05
 -12   4  13   17.89    0.26
 -12   4  14    0.18    0.06
 -12   4  15    8.36    0.17
 -12   4  16    1.20    0.09
 -12   4  17    5.66    0.20
 -12   4  18    2.23    0.13
 -12   6   1   17.43    0.24
 -12   6   2   49.31    0.54
 -12   6   3   59.30    0.79
 -12   6   4   17.31    0.29
 -12   6   5   36.43    0.39
 -12   6   6    0.12    0.03
 -12   6   7    0.51    0.05
 -12   6   8    2.73    0.07
 -12   6   9    5.20    0.13
 -12   6  10   39.64    0.33
 -12   6  11    0.68    0.05
 -12   6  12   13.83    0.21
 -12   6  13    0.81    0.05
 -12   6  14    1.81    0.09
 -12   6  15    0.11    0.07
 -12   6  16    3.04    0.10
 -12   6  17    0.20    0.08
 -12   6  18    1.16    0.16
 -12   8   1    3.85    0.10
 -12   8   2    2.18    0.08
 -12   8   3    1.59    0.05
 -12   8   4    8.58    0.15
 -12   8   5    0.16    0.03
 -12   8   6    3.71    0.11
 -12   8   7    4.57    0.09
 -12   8   8   26.20    0.22
 -12   8   9    0.00    0.04
 -12   8  10    6.93    0.11
 -12   8  11    0.38    0.04
 -12   8  12    0.70    0.05
 -12   8  13    0.00    0.05
 -12   8  14    7.72    0.17
 -12   8  15    0.61    0.07
 -12   8  16    2.43    0.09
 -12   8  17    0.31    0.08
 -12  10   1   31.02    0.28
 -12  10   2   27.17    0.31
 -12  10   3   17.74    0.23
 -12  10   4   19.76    0.16
 -12  10   5    0.01    0.04
 -12  10   6    1.30    0.05
 -12  10   7    1.31    0.05
 -12  10   8    1.31    0.07
 -12  10   9    9.64    0.16
 -12  10  10    9.16    0.18
 -12  10  11    0.72    0.06
 -12  10  12    1.43    0.07
 -12  10  13    0.00    0.05
 -12  10  14    0.37    0.07
 -12  10  15    0.00    0.06
 -12  10  16    1.25    0.11
 -12  12   1    0.21    0.06
 -12  12   2   10.29    0.19
 -12  12   3    1.07    0.08
 -12  12   4   12.54    0.16
 -12  12   5    8.16    0.16
 -12  12   6   15.04    0.23
 -12  12   7    0.72    0.07
 -12  12   8   32.32    0.39
 -12  12   9    0.10    0.05
 -12  12  10    0.12    0.05
 -12  12  11    0.23    0.06
 -12  12  12    3.27    0.10
 -12  12  13    3.45    0.12
 -12  12  14    0.13    0.06
 -12  12  15    0.30    0.07
 -12  12  16    2.82    0.26
 -12  14   1    0.79    0.08
 -12  14   2    0.00    0.06
 -12  14   3    0.29    0.07
 -12  14   4    5.54    0.13
 -12  14   5    8.28    0.15
 -12  14   6    0.41    0.06
 -12  14   7    2.51    0.10
 -12  14   8   15.39    0.25
 -12  14   9    8.53    0.19
 -12  14  10    6.54    0.15
 -12  14  11    1.93    0.10
 -12  14  12    1.96    0.09
 -12  14  13    0.98    0.07
 -12  14  14    0.00    0.07
 -12  16   1    0.00    0.06
 -12  16   2    0.37    0.08
 -12  16   3    0.03    0.07
 -12  16   4    1.19    0.09
 -12  16   5    0.14    0.07
 -12  16   6    1.86    0.09
 -12  16   7    6.71    0.18
 -12  16   8    5.51    0.18
 -12  16   9    3.60    0.11
 -12  16  10    2.70    0.10
 -12  16  11    7.15    0.22
 -12  16  12    2.93    0.11
 -12  16  13    3.73    0.27
 -12  18   1    0.53    0.07
 -12  18   2    0.15    0.11
 -12  18   3    0.47    0.09
 -12  18   4    0.34    0.08
 -12  18   5    1.37    0.11
 -12  18   6    0.03    0.07
 -12  18   7    0.16    0.07
 -12  18   8    8.55    0.20
 -12  18   9    0.49    0.07
 -12  18  10    0.08    0.06
 -12  18  11    0.17    0.07
 -12  20   1    0.04    0.13
 -12  20   2    1.45    0.27
 -12  20   3    3.17    0.29
 -12  20   4    2.35    0.12
 -12  20   5    0.41    0.08
 -12  20   6    0.50    0.09
 -12  20   7    0.98    0.10
 -11   1   1  107.73    1.42
 -11   1   2   15.38    0.20
 -11   1   3    3.20    0.13
 -11   1   4    0.43    0.03
 -11   1   5    0.04    0.08
 -11   1   6   25.35    0.28
 -11   1   7   62.65    0.86
 -11   1   8   17.09    0.24
 -11   1   9   54.17    0.71
 -11   1  10    0.69    0.06
 -11   1  11   18.28    0.16
 -11   1  12    0.79    0.06
 -11   1  13   14.53    0.20
 -11   1  14    3.20    0.11
 -11   1  15    8.17    0.17
 -11   1  16    0.92    0.07
 -11   1  17    1.46    0.08
 -11   1  18    0.58    0.07
 -11   3   1    9.36    0.19
 -11   3   2    7.06    0.14
 -11   3   3  188.69    2.84
 -11   3   4   22.62    0.36
 -11   3   5  185.40    1.96
 -11   3   6    6.28    0.14
 -11   3   7   20.45    0.17
 -11   3   8   12.82    0.17
 -11   3   9    3.45    0.05
 -11   3  10    4.14    0.13
 -11   3  11   11.85    0.15
 -11   3  12    1.17    0.07
 -11   3  13    0.02    0.05
 -11   3  14    9.17    0.16
 -11   3  15    4.13    0.12
 -11   3  16    4.78    0.13
 -11   3  17    3.13    0.11
 -11   3  18    0.94    0.08
 -11   5   1   10.66    0.20
 -11   5   2  182.77    2.29
 -11   5   3    7.49    0.18
 -11   5   4   12.00    0.53
 -11   5   5   16.57    0.28
 -11   5   6   38.73    0.33
 -11   5   7   36.54    0.32
 -11   5   8    0.37    0.06
 -11   5   9   25.78    0.31
 -11   5  10    1.42    0.08
 -11   5  11    0.13    0.04
 -11   5  12    4.38    0.11
 -11   5  13    5.30    0.13
 -11   5  14    0.04    0.05
 -11   5  15    4.26    0.12
 -11   5  16    0.24    0.09
 -11   5  17    2.21    0.10
 -11   5  18    0.95    0.14
 -11   7   1    0.68    0.06
 -11   7   2    0.51    0.04
 -11   7   3    8.66    0.13
 -11   7   4   11.23    0.17
 -11   7   5    3.61    0.16
 -11   7   6    0.44    0.04
 -11   7   7    0.44    0.05
 -11   7   8    1.70    0.04
 -11   7   9    4.43    0.10
 -11   7  10   39.90    0.33
 -11   7  11   27.91    0.23
 -11   7  12    0.61    0.05
 -11   7  13    5.09    0.11
 -11   7  14    1.06    0.07
 -11   7  15   14.48    0.24
 -11   7  16    0.95    0.08
 -11   7  17    2.70    0.12
 -11   9   1   15.35    0.18
 -11   9   2    2.05    0.06
 -11   9   3   18.19    0.26
 -11   9   4    0.70    0.03
 -11   9   5   10.99    0.12
 -11   9   6    8.50    0.20
 -11   9   7    3.57    0.09
 -11   9   8    0.42    0.05
 -11   9   9    5.25    0.10
 -11   9  10   15.09    0.18
 -11   9  11    0.29    0.05
 -11   9  12    0.61    0.06
 -11   9  13    2.39    0.08
 -11   9  14   16.89    0.31
 -11   9  15    7.41    0.15
 -11   9  16    0.04    0.06
 -11   9  17    0.41    0.12
 -11  11   1   25.94    0.25
 -11  11   2   21.21    0.24
 -11  11   3   17.14    0.25
 -11  11   4    7.14    0.09
 -11  11   5    3.71    0.11
 -11  11   6    0.16    0.04
 -11  11   7   57.90    0.76
 -11  11   8    6.95    0.17
 -11  11   9    5.96    0.15
 -11  11  10    2.57    0.08
 -11  11  11    2.26    0.08
 -11  11  12    1.58    0.08
 -11  11  13    0.00    0.05
 -11  11  14    0.10    0.06
 -11  11  15    5.04    0.12
 -11  11  16    0.50    0.16
 -11  13   1    0.08    0.06
 -11  13   2    9.84    0.17
 -11  13   3   13.06    0.20
 -11  13   4    0.00    0.06
 -11  13   5   30.79    0.39
 -11  13   6    9.80    0.18
 -11  13   7   25.81    0.34
 -11  13   8    1.03    0.09
 -11  13   9    1.67    0.16
 -11  13  10    3.47    0.11
 -11  13  11    5.78    0.16
 -11  13  12    0.37    0.06
 -11  13  13    1.23    0.10
 -11  13  14    0.12    0.06
 -11  13  15    0.30    0.17
 -11  15   1    0.27    0.07
 -11  15   2    7.58    0.19
 -11  15   3    4.73    0.16
 -11  15   4    7.15    0.23
 -11  15   5   10.13    0.19
 -11  15   6    0.68    0.06
 -11  15   7    7.56    0.18
 -11  15   8    0.16    0.06
 -11  15   9   22.72    0.32
 -11  15  10    0.02    0.06
 -11  15  11    3.12    0.11
 -11  15  12    0.16    0.06
 -11  15  13    0.36    0.06
 -11  15  14    0.69    0.10
 -11  17   1    0.01    0.06
 -11  17   2   12.63    0.27
 -11  17   3    2.07    0.12
 -11  17   4    0.06    0.08
 -11  17   5    0.50    0.07
 -11  17   6    6.23    0.16
 -11  17   7    0.27    0.08
 -11  17   8    1.77    0.09
 -11  17   9    0.06    0.06
 -11  17  10    4.43    0.13
 -11  17  11    0.00    0.06
 -11  17  12    0.72    0.09
 -11  19   1    0.80    0.08
 -11  19   2    0.00    0.05
 -11  19   3    1.46    0.09
 -11  19   4    1.04    0.08
 -11  19   5    2.16    0.10
 -11  19   6    1.56    0.10
 -11  19   7    2.52    0.11
 -11  19   8    0.90    0.08
 -11  19   9    0.00    0.21
 -10   0   2    9.36    0.36
 -10   0   4    0.06    0.10
 -10   0   6    0.61    0.11
 -10   0   8   28.87    0.33
 -10   0  10   39.86    0.67
 -10   0  12   24.08    0.38
 -10   0  14    7.04    0.22
 -10   0  16    4.57    0.19
 -10   0  18    0.14    0.09
 -10   2   1   54.62    0.72
 -10   2   2   62.41    0.51
 -10   2   3   39.93    0.60
 -10   2   4    4.97    0.14
 -10   2   5    0.42    0.08
 -10   2   6   53.14    1.00
 -10   2   7    0.14    0.04
 -10   2   8   62.71    0.49
 -10   2   9    1.49    0.08
 -10   2  10   68.22    0.60
 -10   2  11    4.05    0.12
 -10   2  12    4.15    0.11
 -10   2  13    0.09    0.05
 -10   2  14    7.00    0.15
 -10   2  15    7.06    0.16
 -10   2  16    0.69    0.07
 -10   2  17    4.14    0.12
 -10   2  18    2.28    0.10
 -10   4   1  179.75    2.57
 -10   4   2   70.04    0.68
 -10   4   3    3.56    0.06
 -10   4   4   19.81    0.30
 -10   4   5   62.56    0.98
 -10   4   6   18.25    0.34
 -10   4   7    0.11    0.04
 -10   4   8    1.02    0.04
 -10   4   9    0.76    0.05
 -10   4  10    3.16    0.07
 -10   4  11    6.96    0.12
 -10   4  12    0.29    0.04
 -10   4  13    2.72    0.08
 -10   4  14    4.81    0.14
 -10   4  15    0.03    0.06
 -10   4  16    2.16    0.09
 -10   4  17    0.80    0.09
 -10   4  18    6.45    0.62
 -10   6   1    6.75    0.25
 -10   6   2    5.57    0.17
 -10   6   3   24.12    0.30
 -10   6   4    3.83    0.13
 -10   6   5   58.98    0.75
 -10   6   6   18.77    0.19
 -10   6   7    4.88    0.06
 -10   6   8    1.71    0.05
 -10   6   9    0.00    0.04
 -10   6  10   12.74    0.16
 -10   6  11    2.68    0.06
 -10   6  12    2.29    0.08
 -10   6  13    0.01    0.05
 -10   6  14   15.62    0.21
 -10   6  15    0.68    0.06
 -10   6  16    6.03    0.15
 -10   6  17    3.90    0.17
 -10   8   1    0.19    0.04
 -10   8   2   44.59    0.46
 -10   8   3    1.93    0.10
 -10   8   4    1.71    0.04
 -10   8   5    0.23    0.04
 -10   8   6    3.40    0.11
 -10   8   7   11.05    0.17
 -10   8   8    4.04    0.09
 -10   8   9    8.68    0.13
 -10   8  10   49.33    0.42
 -10   8  11    3.49    0.08
 -10   8  12    0.42    0.06
 -10   8  13    2.20    0.08
 -10   8  14   22.12    0.28
 -10   8  15    1.23    0.07
 -10   8  16    4.50    0.14
 -10   8  17    0.10    0.10
 -10  10   1    5.05    0.10
 -10  10   2    0.68    0.04
 -10  10   3   12.95    0.21
 -10  10   4   24.67    0.30
 -10  10   5    0.05    0.06
 -10  10   6   56.21    0.56
 -10  10   7    8.01    0.15
 -10  10   8    0.00    0.04
 -10  10   9    1.35    0.05
 -10  10  10    0.81    0.06
 -10  10  11    0.08    0.05
 -10  10  12    1.55    0.08
 -10  10  13   11.14    0.18
 -10  10  14    6.30    0.15
 -10  10  15    0.15    0.06
 -10  10  16    0.25    0.12
 -10  12   1    5.94    0.09
 -10  12   2   32.25    0.35
 -10  12   3    3.36    0.07
 -10  12   4   10.92    0.14
 -10  12   5    0.14    0.05
 -10  12   6   35.71    0.45
 -10  12   7    0.38    0.06
 -10  12   8    6.27    0.13
 -10  12   9   11.54    0.18
 -10  12  10    2.52    0.10
 -10  12  11    1.23    0.07
 -10  12  12    0.63    0.07
 -10  12  13    0.92    0.06
 -10  12  14    0.04    0.06
 -10  12  15    0.65    0.09
 -10  14   1    7.69    0.20
 -10  14   2    1.93    0.11
 -10  14   3    2.20    0.10
 -10  14   4    0.31    0.07
 -10  14   5   14.12    0.23
 -10  14   6    4.29    0.12
 -10  14   7    3.13    0.12
 -10  14   8    1.73    0.10
 -10  14   9    4.85    0.12
 -10  14  10    1.21    0.08
 -10  14  11    4.66    0.14
 -10  14  12    2.35    0.09
 -10  14  13    0.02    0.05
 -10  14  14    0.28    0.07
 -10  16   1    8.37    0.22
 -10  16   2    1.92    0.09
 -10  16   3    0.40    0.08
 -10  16   4    1.72    0.11
 -10  16   5    0.04    0.06
 -10  16   6    2.13    0.09
 -10  16   7    0.37    0.07
 -10  16   8   23.73    0.34
 -10  16   9    3.40    0.11
 -10  16  10   10.17    0.19
 -10  16  11    0.06    0.06
 -10  16  12    2.52    0.10
 -10  16  13    1.78    0.11
 -10  18   1    1.83    0.10
 -10  18   2    1.09    0.09
 -10  18   3    0.01    0.06
 -10  18   4    0.01    0.08
 -10  18   5    2.92    0.12
 -10  18   6    2.91    0.11
 -10  18   7    1.79    0.11
 -10  18   8    1.48    0.08
 -10  18   9    0.39    0.07
 -10  18  10    0.68    0.08
 -10  18  11    0.30    0.07
 -10  20   1    0.91    0.10
 -10  20   2    0.23    0.07
 -10  20   3    0.04    0.06
 -10  20   4    0.14    0.07
 -10  20   5    0.16    0.07
 -10  20   6    5.04    0.16
 -10  20   7    2.15    0.09
  -9   1   1   18.38    0.48
  -9   1   2   19.70    0.27
  -9   1   3   87.56    1.08
  -9   1   4    1.64    0.07
  -9   1   5   58.21    0.58
  -9   1   6    3.69    0.16
  -9   1   7  124.22    1.90
  -9   1   8    0.00    0.04
  -9   1   9  134.39    1.21
  -9   1  10    0.20    0.03
  -9   1  11   12.48    0.13
  -9   1  12   11.95    0.17
  -9   1  13    0.14    0.05
  -9   1  14    1.62    0.08
  -9   1  15    0.11    0.06
  -9   1  16    0.00    0.06
  -9   1  17    1.58    0.08
  -9   1  18    1.35    0.11
  -9   3   1    1.24    0.04
  -9   3   2   97.67    1.32
  -9   3   3   46.95    0.56
  -9   3   4    7.65    0.13
  -9   3   5   23.40    0.14
  -9   3   6    4.97    0.13
  -9   3   7   40.24    0.51
  -9   3   8    8.01    0.09
  -9   3   9    0.04    0.05
  -9   3  10    0.16    0.04
  -9   3  11    4.69    0.11
  -9   3  12    0.16    0.04
  -9   3  13    7.49    0.13
  -9   3  14    3.41    0.10
  -9   3  15    3.35    0.12
  -9   3  16    2.39    0.10
  -9   3  17    9.82    0.20
  -9   3  18    1.89    0.20
  -9   5   1   21.20    0.39
  -9   5   2    0.01    0.05
  -9   5   3   31.37    0.46
  -9   5   4   37.23    0.31
  -9   5   5   27.90    0.24
  -9   5   6    3.27    0.12
  -9   5   7    1.42    0.06
  -9   5   8    0.01    0.04
  -9   5   9    2.78    0.11
  -9   5  10    8.27    0.19
  -9   5  11    0.03    0.04
  -9   5  12    7.32    0.13
  -9   5  13    1.78    0.07
  -9   5  14    2.35    0.07
  -9   5  15    7.21    0.16
  -9   5  16    1.08    0.08
  -9   5  17   13.03    0.26
  -9   7   1    0.61    0.06
  -9   7   2   77.32    1.23
  -9   7   3   31.80    0.49
  -9   7   4   38.30    0.52
  -9   7   5    8.75    0.17
  -9   7   6    5.42    0.22
  -9   7   7   12.60    0.19
  -9   7   8    0.11    0.04
  -9   7   9   33.30    0.32
  -9   7  10    1.41    0.06
  -9   7  11    8.99    0.12
  -9   7  12    6.69    0.12
  -9   7  13   18.40    0.26
  -9   7  14    0.93    0.07
  -9   7  15    5.38    0.14
  -9   7  16    2.95    0.11
  -9   7  17    0.38    0.13
  -9   9   1   10.03    0.17
  -9   9   2   28.17    0.25
  -9   9   3    1.42    0.05
  -9   9   4    3.75    0.07
  -9   9   5   38.83    0.42
  -9   9   6   61.00    0.66
  -9   9   7    7.53    0.12
  -9   9   8    7.15    0.09
  -9   9   9   55.09    0.48
  -9   9  10    3.59    0.08
  -9   9  11    0.45    0.05
  -9   9  12    0.04    0.05
  -9   9  13    4.20    0.12
  -9   9  14    2.11    0.08
  -9   9  15    3.00    0.13
  -9   9  16    1.20    0.13
  -9  11   1    0.00    0.04
  -9  11   2   16.05    0.26
  -9  11   3   25.85    0.32
  -9  11   4    2.28    0.08
  -9  11   5   31.89    0.31
  -9  11   6   17.16    0.20
  -9  11   7    6.34    0.10
  -9  11   8    0.69    0.05
  -9  11   9    0.70    0.05
  -9  11  10    0.72    0.05
  -9  11  11    0.91    0.07
  -9  11  12    3.29    0.10
  -9  11  13    1.54    0.08
  -9  11  14    0.37    0.07
  -9  11  15    4.09    0.15
  -9  11  16    1.12    0.31
  -9  13   1   16.47    0.27
  -9  13   2    2.93    0.12
  -9  13   3    0.07    0.05
  -9  13   4    1.06    0.08
  -9  13   5   15.26    0.23
  -9  13   6    0.99    0.08
  -9  13   7   49.90    0.52
  -9  13   8   16.80    0.28
  -9  13   9    2.78    0.09
  -9  13  10    0.37    0.07
  -9  13  11    0.18    0.06
  -9  13  12    0.00    0.05
  -9  13  13    0.91    0.07
  -9  13  14    0.00    0.06
  -9  13  15    1.82    0.24
  -9  15   1    0.10    0.07
  -9  15   2    5.45    0.15
  -9  15   3    1.33    0.09
  -9  15   4    2.99    0.10
  -9  15   5    1.45    0.09
  -9  15   6    0.00    0.06
  -9  15   7    0.02    0.06
  -9  15   8    0.40    0.06
  -9  15   9    2.05    0.08
  -9  15  10    2.56    0.14
  -9  15  11    4.12    0.14
  -9  15  12    0.34    0.06
  -9  15  13    0.13    0.06
  -9  17   1    1.41    0.10
  -9  17   2    0.06    0.07
  -9  17   3    0.00    0.07
  -9  17   4    1.27    0.09
  -9  17   5    1.00    0.12
  -9  17   6    0.52    0.07
  -9  17   7    7.97    0.17
  -9  17   8    3.13    0.12
  -9  17   9    1.70    0.09
  -9  17  10    0.28    0.08
  -9  17  11    0.00    0.08
  -9  17  12    0.68    0.08
  -9  19   1    0.13    0.06
  -9  19   2    0.09    0.06
  -9  19   3    0.03    0.07
  -9  19   4    2.80    0.12
  -9  19   5    0.29    0.08
  -9  19   6    0.03    0.07
  -9  19   7    3.82    0.13
  -9  19   8    2.20    0.10
  -9  19   9    2.16    0.13
  -9  21   1    0.01    0.10
  -9  21   2    2.02    0.17
  -9  21   3    0.26    0.08
  -9  21   4    1.41    0.14
  -9  21   5    0.01    0.10
  -8   0   2   18.22    0.47
  -8   0   4   36.02    0.95
  -8   0   6   23.23    0.55
  -8   0   8   48.48    0.64
  -8   0  10    0.00    0.05
  -8   0  12   35.73    0.58
  -8   0  14    2.49    0.12
  -8   0  16    0.16    0.08
  -8   0  18    3.55    0.29
  -8   2   1    5.34    0.13
  -8   2   2  197.22    2.28
  -8   2   3   28.65    0.36
  -8   2   4   33.32    0.73
  -8   2   5   26.57    0.31
  -8   2   6   28.88    0.41
  -8   2   7   11.61    0.16
  -8   2   8   22.01    0.17
  -8   2   9    4.00    0.11
  -8   2  10   41.44    0.47
  -8   2  11    2.99    0.08
  -8   2  12   10.79    0.17
  -8   2  13   11.92    0.17
  -8   2  14    0.83    0.06
  -8   2  15    2.32    0.08
  -8   2  16    4.72    0.12
  -8   2  17    6.49    0.16
  -8   2  18    3.20    0.31
  -8   4   1    4.85    0.08
  -8   4   2    6.29    0.12
  -8   4   3   18.80    0.17
  -8   4   4   55.55    0.87
  -8   4   5   33.85    0.33
  -8   4   6   11.01    0.18
  -8   4   7    0.00    0.04
  -8   4   8    9.21    0.10
  -8   4   9    0.28    0.04
  -8   4  10    3.79    0.08
  -8   4  11    4.65    0.09
  -8   4  12    0.69    0.06
  -8   4  13    0.42    0.05
  -8   4  14    8.22    0.15
  -8   4  15    5.69    0.16
  -8   4  16    9.90    0.18
  -8   4  17    0.86    0.08
  -8   6   1    0.02    0.07
  -8   6   2    7.06    0.15
  -8   6   3   10.03    0.24
  -8   6   4   34.90    0.41
  -8   6   5    0.13    0.05
  -8   6   6   17.89    0.22
  -8   6   7   58.17    0.63
  -8   6   8    4.13    0.11
  -8   6   9   43.49    0.49
  -8   6  10    1.09    0.06
  -8   6  11    0.00    0.04
  -8   6  12   10.71    0.16
  -8   6  13    6.51    0.15
  -8   6  14   27.49    0.31
  -8   6  15    0.07    0.07
  -8   6  16   13.90    0.27
  -8   6  17    0.27    0.09
  -8   8   1   22.31    0.34
  -8   8   2   11.64    0.17
  -8   8   3    3.04    0.07
  -8   8   4  152.57    1.66
  -8   8   5    4.03    0.14
  -8   8   6    3.82    0.10
  -8   8   7    0.02    0.04
  -8   8   8    1.37    0.06
  -8   8   9    0.22    0.04
  -8   8  10   20.15    0.22
  -8   8  11    0.03    0.05
  -8   8  12    3.86    0.11
  -8   8  13   13.75    0.20
  -8   8  14    1.05    0.07
  -8   8  15    0.15    0.06
  -8   8  16    0.25    0.06
  -8   8  17    3.28    0.29
  -8  10   1    2.30    0.09
  -8  10   2    0.41    0.05
  -8  10   3   32.82    0.39
  -8  10   4    5.46    0.13
  -8  10   5   23.12    0.31
  -8  10   6   28.65    0.36
  -8  10   7    0.01    0.04
  -8  10   8   32.23    0.27
  -8  10   9    1.81    0.07
  -8  10  10    7.21    0.12
  -8  10  11    0.07    0.05
  -8  10  12    0.02    0.06
  -8  10  13   13.73    0.23
  -8  10  14    7.84    0.17
  -8  10  15    3.24    0.12
  -8  10  16    0.53    0.13
  -8  12   1    2.15    0.08
  -8  12   2    5.78    0.11
  -8  12   3    4.56    0.12
  -8  12   4   15.39    0.24
  -8  12   5    3.20    0.11
  -8  12   6   35.89    0.37
  -8  12   7    0.78    0.08
  -8  12   8    0.48    0.07
  -8  12   9    4.15    0.15
  -8  12  10    0.27    0.06
  -8  12  11    0.31    0.06
  -8  12  12    8.58    0.16
  -8  12  13    0.26    0.06
  -8  12  14    1.66    0.11
  -8  12  15    0.38    0.10
  -8  14   1    5.60    0.15
  -8  14   2    5.36    0.12
  -8  14   3    9.57    0.15
  -8  14   4    1.35    0.06
  -8  14   5    4.42    0.10
  -8  14   6    1.38    0.08
  -8  14   7    0.34    0.07
  -8  14   8    0.37    0.06
  -8  14   9    7.27    0.17
  -8  14  10    0.00    0.05
  -8  14  11    0.08    0.06
  -8  14  12    6.26    0.15
  -8  14  13    0.09    0.06
  -8  14  14    1.99    0.19
  -8  16   1   13.22    0.25
  -8  16   2    6.34    0.16
  -8  16   3    9.43    0.19
  -8  16   4    4.62    0.11
  -8  16   5    0.04    0.06
  -8  16   6    0.21    0.06
  -8  16   7    0.52    0.08
  -8  16   8    3.20    0.13
  -8  16   9    0.02    0.06
  -8  16  10    4.93    0.13
  -8  16  11    0.38    0.07
  -8  16  12    1.60    0.08
  -8  18   1    0.22    0.06
  -8  18   2    0.11    0.07
  -8  18   3    0.00    0.07
  -8  18   4    5.53    0.16
  -8  18   5    2.37    0.10
  -8  18   6    1.68    0.10
  -8  18   7    0.00    0.06
  -8  18   8    0.00    0.06
  -8  18   9    0.80    0.07
  -8  18  10    0.01    0.06
  -8  18  11    0.09    0.15
  -8  20   1    2.87    0.14
  -8  20   2    0.15    0.06
  -8  20   3    1.46    0.09
  -8  20   4    1.33    0.11
  -8  20   5    0.18    0.07
  -8  20   6    2.21    0.11
  -8  20   7    2.99    0.11
  -8  20   8    1.89    0.11
  -7   1   1   11.16    0.29
  -7   1   2  207.02    3.57
  -7   1   3   63.28    1.04
  -7   1   4   12.31    0.56
  -7   1   5    0.64    0.07
  -7   1   6    1.51    0.06
  -7   1   7    8.18    0.19
  -7   1   8    4.45    0.07
  -7   1   9   11.28    0.17
  -7   1  10    9.29    0.12
  -7   1  11   32.50    0.30
  -7   1  12    0.29    0.05
  -7   1  13    2.11    0.08
  -7   1  14    2.09    0.09
  -7   1  15    0.17    0.06
  -7   1  16    0.01    0.06
  -7   1  17    0.07    0.06
  -7   3   1   81.75    1.46
  -7   3   2  104.15    1.91
  -7   3   3   20.32    0.66
  -7   3   4   35.97    0.34
  -7   3   5   17.27    0.14
  -7   3   6   15.84    0.17
  -7   3   7  109.57    1.64
  -7   3   8    0.31    0.05
  -7   3   9   33.91    0.34
  -7   3  10    0.21    0.04
  -7   3  11    2.86    0.09
  -7   3  12    3.91    0.09
  -7   3  13   16.57    0.22
  -7   3  14    1.95    0.10
  -7   3  15   17.11    0.32
  -7   3  16    3.61    0.12
  -7   3  17    2.23    0.09
  -7   5   1   29.88    0.58
  -7   5   2   41.15    0.91
  -7   5   3  161.52    1.43
  -7   5   4    4.10    0.08
  -7   5   5  153.76    1.56
  -7   5   6   69.35    1.28
  -7   5   7   90.12    1.29
  -7   5   8    1.04    0.05
  -7   5   9    5.72    0.11
  -7   5  10    8.20    0.12
  -7   5  11    8.85    0.12
  -7   5  12    4.38    0.10
  -7   5  13    4.37    0.11
  -7   5  14    8.80    0.16
  -7   5  15    5.73    0.16
  -7   5  16    2.59    0.11
  -7   5  17    2.19    0.14
  -7   7   1   53.01    1.00
  -7   7   2    0.06    0.06
  -7   7   3    2.31    0.07
  -7   7   4   24.14    0.33
  -7   7   5    0.72    0.05
  -7   7   6   21.36    0.36
  -7   7   7    7.91    0.17
  -7   7   8   27.80    0.27
  -7   7   9   11.62    0.16
  -7   7  10    3.50    0.09
  -7   7  11    2.06    0.08
  -7   7  12    1.11    0.08
  -7   7  13   22.17    0.28
  -7   7  14    0.37    0.06
  -7   7  15   14.70    0.24
  -7   7  16    0.08    0.05
  -7   7  17    0.00    0.15
  -7   9   1    8.15    0.17
  -7   9   2   28.13    0.33
  -7   9   3   66.51    0.77
  -7   9   4    0.98    0.06
  -7   9   5   73.03    0.85
  -7   9   6   47.18    0.47
  -7   9   7    0.63    0.06
  -7   9   8    0.10    0.04
  -7   9   9   10.60    0.15
  -7   9  10    0.31    0.05
  -7   9  11    1.60    0.07
  -7   9  12    7.97    0.15
  -7   9  13    5.24    0.13
  -7   9  14    0.06    0.06
  -7   9  15    0.28    0.08
  -7   9  16    9.41    0.30
  -7  11   1    5.70    0.14
  -7  11   2    1.44    0.05
  -7  11   3    3.73    0.08
  -7  11   4    8.77    0.14
  -7  11   5   23.55    0.24
  -7  11   6    3.23    0.10
  -7  11   7    8.45    0.17
  -7  11   8    0.18    0.05
  -7  11   9    1.16    0.07
  -7  11  10    0.85    0.07
  -7  11  11    0.05    0.05
  -7  11  12   11.52    0.20
  -7  11  13    0.05    0.08
  -7  11  14    5.05    0.19
  -7  11  15    0.00    0.08
  -7  13   1   11.31    0.27
  -7  13   2    0.18    0.05
  -7  13   3    0.17    0.05
  -7  13   4    2.37    0.10
  -7  13   5    0.00    0.04
  -7  13   6    2.86    0.07
  -7  13   7   13.71    0.21
  -7  13   8   12.50    0.22
  -7  13   9    0.15    0.06
  -7  13  10    2.08    0.08
  -7  13  11    3.57    0.12
  -7  13  12    0.79    0.07
  -7  13  13    0.75    0.09
  -7  13  14    2.89    0.20
  -7  15   1    0.14    0.07
  -7  15   2    0.58    0.06
  -7  15   3    0.00    0.06
  -7  15   4    0.07    0.05
  -7  15   5    2.69    0.10
  -7  15   6    3.95    0.13
  -7  15   7    0.85    0.08
  -7  15   8    0.16    0.07
  -7  15   9    0.05    0.06
  -7  15  10    0.62    0.08
  -7  15  11   12.95    0.25
  -7  15  12    0.14    0.06
  -7  15  13    7.20    0.26
  -7  17   1    6.01    0.15
  -7  17   2    0.03    0.07
  -7  17   3    8.95    0.22
  -7  17   4    0.09    0.07
  -7  17   5    0.75    0.06
  -7  17   6    0.07    0.09
  -7  17   7    0.87    0.08
  -7  17   8    6.94    0.16
  -7  17   9    2.59    0.10
  -7  17  10    2.30    0.10
  -7  17  11    0.14    0.06
  -7  19   1    0.04    0.07
  -7  19   2    0.00    0.07
  -7  19   3    2.36    0.11
  -7  19   4    1.83    0.09
  -7  19   5    4.36    0.17
  -7  19   6    0.03    0.07
  -7  19   7    1.35    0.08
  -7  19   8    1.56    0.09
  -7  19   9    0.01    0.06
  -7  21   1    0.11    0.08
  -7  21   2    1.03    0.09
  -7  21   3    2.35    0.13
  -7  21   4    0.00    0.07
  -7  21   5    0.12    0.08
  -6   0   2  592.87   12.69
  -6   0   4   21.38    2.68
  -6   0   6   14.51    0.42
  -6   0   8    1.94    0.09
  -6   0  10   33.54    0.61
  -6   0  12   10.79    0.22
  -6   0  14   44.30    0.85
  -6   0  16    3.74    0.15
  -6   2   1    5.51    0.26
  -6   2   2   81.79    1.15
  -6   2   3   46.09    1.35
  -6   2   4  165.53    5.12
  -6   2   5    4.64    0.05
  -6   2   6  125.25    0.91
  -6   2   7    4.02    0.09
  -6   2   8   16.29    0.24
  -6   2   9   13.00    0.17
  -6   2  10    1.20    0.07
  -6   2  11    9.94    0.16
  -6   2  12   30.54    0.28
  -6   2  13    6.48    0.14
  -6   2  14   10.95    0.17
  -6   2  15    0.02    0.06
  -6   2  16    0.27    0.07
  -6   2  17   10.23    0.24
  -6   4   1  161.86    2.83
  -6   4   2    8.51    0.11
  -6   4   3   39.96    0.32
  -6   4   4   94.94    1.36
  -6   4   5    2.59    0.06
  -6   4   6   55.14    0.51
  -6   4   7   29.67    0.46
  -6   4   8   16.30    0.25
  -6   4   9   11.69    0.20
  -6   4  10    8.99    0.11
  -6   4  11    2.55    0.09
  -6   4  12    0.80    0.06
  -6   4  13    2.61    0.09
  -6   4  14    2.03    0.09
  -6   4  15    0.58    0.07
  -6   4  16    3.22    0.11
  -6   4  17    0.96    0.09
  -6   6   1   13.60    0.10
  -6   6   2   30.56    0.41
  -6   6   3   19.65    0.26
  -6   6   4  111.02    1.16
  -6   6   5    6.71    0.06
  -6   6   6    9.09    0.24
  -6   6   7    2.29    0.13
  -6   6   8   15.87    0.26
  -6   6   9    6.56    0.14
  -6   6  10    8.22    0.13
  -6   6  11    3.14    0.08
  -6   6  12    3.26    0.12
  -6   6  13   18.06    0.26
  -6   6  14    6.60    0.15
  -6   6  15    5.41    0.14
  -6   6  16    8.21    0.18
  -6   6  17    0.03    0.11
  -6   8   1    2.04    0.05
  -6   8   2   16.58    0.27
  -6   8   3    8.59    0.15
  -6   8   4  110.82    1.60
  -6   8   5   43.41    0.56
  -6   8   6    6.05    0.14
  -6   8   7   17.35    0.23
  -6   8   8    0.88    0.05
  -6   8   9    8.18    0.12
  -6   8  10    0.08    0.04
  -6   8  11    0.37    0.06
  -6   8  12   28.05    0.35
  -6   8  13    0.00    0.05
  -6   8  14   12.50    0.23
  -6   8  15    1.54    0.10
  -6   8  16    0.44    0.08
  -6  10   1    3.33    0.16
  -6  10   2   54.34    0.79
  -6  10   3    4.92    0.14
  -6  10   4   52.03    0.68
  -6  10   5   23.45    0.33
  -6  10   6    1.96    0.10
  -6  10   7    0.10    0.05
  -6  10   8    5.86    0.11
  -6  10   9    1.52    0.06
  -6  10  10    0.25    0.07
  -6  10  11    0.47    0.06
  -6  10  12    0.28    0.06
  -6  10  13    0.41    0.06
  -6  10  14    1.23    0.09
  -6  10  15    6.65    0.20
  -6  12   1    5.58    0.11
  -6  12   2   15.78    0.22
  -6  12   3    3.60    0.10
  -6  12   4   10.85    0.17
  -6  12   5    1.06    0.04
  -6  12   6   75.64    0.76
  -6  12   7    3.46    0.15
  -6  12   8    9.76    0.20
  -6  12   9    0.41    0.04
  -6  12  10    0.38    0.06
  -6  12  11   11.29    0.21
  -6  12  12    3.86    0.12
  -6  12  13    1.37    0.08
  -6  12  14    0.03    0.07
  -6  12  15    0.32    0.11
  -6  14   1    0.00    0.06
  -6  14   2    0.10    0.05
  -6  14   3    2.10    0.11
  -6  14   4    0.07    0.05
  -6  14   5    0.34    0.05
  -6  14   6    2.62    0.11
  -6  14   7   30.57    0.42
  -6  14   8    1.49    0.08
  -6  14   9    0.02    0.06
  -6  14  10    1.97    0.08
  -6  14  11    0.18    0.06
  -6  14  12    5.05    0.23
  -6  14  13    0.26    0.11
  -6  14  14    3.19    0.29
  -6  16   1    0.37    0.07
  -6  16   2    0.05    0.07
  -6  16   3    3.15    0.11
  -6  16   4    0.56    0.07
  -6  16   5    3.49    0.13
  -6  16   6    2.15    0.10
  -6  16   7    1.98    0.14
  -6  16   8    1.70    0.09
  -6  16   9    0.01    0.05
  -6  16  10    2.56    0.11
  -6  16  11    0.00    0.08
  -6  16  12    4.29    0.20
  -6  18   1    0.08    0.06
  -6  18   2    4.79    0.14
  -6  18   3    0.03    0.07
  -6  18   4    6.94    0.17
  -6  18   5    0.54    0.10
  -6  18   6    4.75    0.15
  -6  18   7    3.53    0.12
  -6  18   8    0.04    0.06
  -6  18   9    0.44    0.08
  -6  18  10    0.08    0.08
  -6  20   1    0.53    0.07
  -6  20   2    4.25    0.12
  -6  20   3    0.11    0.06
  -6  20   4    2.74    0.11
  -6  20   5    0.16    0.07
  -6  20   6    0.78    0.09
  -6  20   7    1.70    0.18
  -6  20   8    1.40    0.10
  -5   1   1   10.12    0.59
  -5   1   2    0.14    0.11
  -5   1   3    6.80    1.32
  -5   1   4    5.25    0.30
  -5   1   5    0.59    0.11
  -5   1   6    6.06    0.12
  -5   1   7    0.24    0.03
  -5   1   8    0.85    0.05
  -5   1   9    0.50    0.04
  -5   1  10    3.09    0.14
  -5   1  11  108.10    0.97
  -5   1  12    9.17    0.14
  -5   1  13   77.60    0.83
  -5   1  14    0.12    0.06
  -5   1  15    4.35    0.14
  -5   1  16    7.80    0.17
  -5   1  17    0.68    0.09
  -5   3   1   75.26    1.03
  -5   3   2  148.71    3.17
  -5   3   3  510.93    5.68
  -5   3   4   19.42    0.50
  -5   3   5    0.12    0.15
  -5   3   6    0.14    0.05
  -5   3   7   20.67    0.30
  -5   3   8   16.00    0.28
  -5   3   9   37.63    0.35
  -5   3  10    1.19    0.06
  -5   3  11    0.06    0.04
  -5   3  12    2.95    0.08
  -5   3  13    2.30    0.13
  -5   3  14    4.83    0.14
  -5   3  15    0.02    0.07
  -5   3  16    0.30    0.06
  -5   3  17    4.37    0.15
  -5   5   1    6.90    0.24
  -5   5   2   76.66    1.08
  -5   5   3  132.48    1.28
  -5   5   4   10.02    0.06
  -5   5   5   42.54    0.76
  -5   5   6   96.86    1.09
  -5   5   7  132.43    1.65
  -5   5   8   17.88    0.19
  -5   5   9    0.65    0.04
  -5   5  10   13.74    0.20
  -5   5  11    0.03    0.05
  -5   5  12    3.57    0.10
  -5   5  13    3.14    0.11
  -5   5  14    0.08    0.07
  -5   5  15    0.37    0.07
  -5   5  16    2.54    0.11
  -5   5  17    2.26    0.17
  -5   7   1    0.00    0.04
  -5   7   2   20.56    0.34
  -5   7   3   40.86    0.47
  -5   7   4   86.31    0.81
  -5   7   5    0.02    0.04
  -5   7   6    8.33    0.12
  -5   7   7   15.45    0.22
  -5   7   8   12.42    0.18
  -5   7   9    1.89    0.08
  -5   7  10    3.52    0.09
  -5   7  11    9.15    0.14
  -5   7  12    5.75    0.12
  -5   7  13    4.18    0.12
  -5   7  14    0.74    0.08
  -5   7  15   10.45    0.21
  -5   7  16    1.51    0.12
  -5   9   1   30.94    0.40
  -5   9   2   21.45    0.30
  -5   9   3  173.00    3.17
  -5   9   4    0.04    0.05
  -5   9   5   29.42    0.41
  -5   9   6    0.00    0.04
  -5   9   7    1.86    0.09
  -5   9   8   24.33    0.28
  -5   9   9    1.39    0.06
  -5   9  10    2.34    0.10
  -5   9  11   15.02    0.22
  -5   9  12    8.13    0.16
  -5   9  13   18.49    0.25
  -5   9  14    1.76    0.09
  -5   9  15    0.28    0.09
  -5   9  16    1.17    0.13
  -5  11   1    9.01    0.18
  -5  11   2   11.25    0.18
  -5  11   3    8.43    0.15
  -5  11   4    0.83    0.05
  -5  11   5   16.88    0.35
  -5  11   6    4.47    0.11
  -5  11   7   18.87    0.24
  -5  11   8    1.79    0.06
  -5  11   9    0.88    0.07
  -5  11  10    0.09    0.05
  -5  11  11    1.45    0.08
  -5  11  12    0.05    0.05
  -5  11  13    0.55    0.09
  -5  11  14   10.70    0.22
  -5  11  15    0.41    0.25
  -5  13   1   15.00    0.24
  -5  13   2    0.91    0.07
  -5  13   3    4.85    0.12
  -5  13   4    0.26    0.06
  -5  13   5    1.48    0.07
  -5  13   6    1.55    0.08
  -5  13   7    3.90    0.14
  -5  13   8    1.94    0.10
  -5  13   9    4.62    0.13
  -5  13  10    2.51    0.10
  -5  13  11   12.35    0.21
  -5  13  12    1.10    0.09
  -5  13  13    3.00    0.15
  -5  13  14    1.17    0.19
  -5  15   1    0.59    0.10
  -5  15   2    4.98    0.15
  -5  15   3    3.14    0.09
  -5  15   4    0.16    0.06
  -5  15   5    2.68    0.11
  -5  15   6    1.65    0.10
  -5  15   7    0.02    0.06
  -5  15   8    4.45    0.13
  -5  15   9    1.41    0.10
  -5  15  10    1.04    0.08
  -5  15  11    7.82    0.18
  -5  15  12    0.78    0.13
  -5  15  13   10.67    0.53
  -5  17   1    3.11    0.10
  -5  17   2    1.33    0.08
  -5  17   3    4.52    0.15
  -5  17   4    0.06    0.06
  -5  17   5    0.39    0.08
  -5  17   6    0.01    0.06
  -5  17   7    2.99    0.11
  -5  17   8    0.05    0.06
  -5  17   9    0.76    0.10
  -5  17  10    1.70    0.12
  -5  17  11    4.06    0.19
  -5  19   1    2.34    0.11
  -5  19   2    0.05    0.06
  -5  19   3    3.77    0.12
  -5  19   4    1.98    0.11
  -5  19   5    3.59    0.13
  -5  19   6    0.33    0.10
  -5  19   7    1.27    0.12
  -5  19   8    0.15    0.07
  -5  19   9    0.47    0.15
  -5  21   1    0.88    0.09
  -5  21   2    0.46    0.08
  -5  21   3    0.76    0.10
  -5  21   4    1.51    0.08
  -5  21   5    0.85    0.07
  -4   0   2   42.47    3.80
  -4   0   4   13.54    0.37
  -4   0   6    1.40    0.05
  -4   0   8   60.76    1.77
  -4   0  10   96.73    1.47
  -4   0  12   27.40    0.40
  -4   0  14   15.10    0.32
  -4   0  16    0.00    0.12
  -4   2   1   31.15    2.22
  -4   2   2   25.86    0.20
  -4   2   3   59.10    1.75
  -4   2   4   11.54    0.09
  -4   2   5   58.48    0.52
  -4   2   6   19.33    0.20
  -4   2   7    1.12    0.07
  -4   2   8   14.97    0.31
  -4   2   9   15.96    0.23
  -4   2  10    1.00    0.06
  -4   2  11   21.49    0.24
  -4   2  12   33.79    0.37
  -4   2  13    0.23    0.06
  -4   2  14   20.19    0.31
  -4   2  15    0.65    0.08
  -4   2  16    0.45    0.07
  -4   2  17    1.34    0.17
  -4   4   1  120.41    1.70
  -4   4   2  563.96    8.01
  -4   4   3   90.76    1.69
  -4   4   4   86.53    0.64
  -4   4   5   26.54    0.45
  -4   4   6  131.76    1.75
  -4   4   7    0.27    0.05
  -4   4   8   75.61    0.97
  -4   4   9   29.59    0.34
  -4   4  10    1.41    0.06
  -4   4  11    3.03    0.09
  -4   4  12    1.06    0.08
  -4   4  13    1.47    0.08
  -4   4  14    5.91    0.15
  -4   4  15    1.32    0.08
  -4   4  16    0.33    0.07
  -4   6   1    9.25    0.11
  -4   6   2   89.33    1.11
  -4   6   3  172.13    2.73
  -4   6   4   74.59    0.93
  -4   6   5   21.48    0.46
  -4   6   6   39.18    0.61
  -4   6   7    7.70    0.13
  -4   6   8    1.04    0.06
  -4   6   9    3.89    0.09
  -4   6  10    5.15    0.12
  -4   6  11    4.09    0.11
  -4   6  12    2.18    0.09
  -4   6  13    1.18    0.09
  -4   6  14    1.59    0.09
  -4   6  15    1.70    0.08
  -4   6  16    0.66    0.11
  -4   8   1   13.78    0.23
  -4   8   2    3.54    0.15
  -4   8   3    0.81    0.05
  -4   8   4   11.30    0.29
  -4   8   5    0.16    0.04
  -4   8   6    0.63    0.08
  -4   8   7   20.10    0.27
  -4   8   8    1.54    0.07
  -4   8   9    0.09    0.05
  -4   8  10    2.07    0.09
  -4   8  11    0.05    0.05
  -4   8  12   19.22    0.25
  -4   8  13    1.37    0.08
  -4   8  14   30.53    0.43
  -4   8  15    3.80    0.21
  -4   8  16    1.42    0.21
  -4  10   1    1.14    0.12
  -4  10   2    7.39    0.23
  -4  10   3    2.65    0.08
  -4  10   4   27.36    0.35
  -4  10   5    7.57    0.10
  -4  10   6    5.58    0.12
  -4  10   7    7.80    0.13
  -4  10   8    1.01    0.07
  -4  10   9    3.52    0.09
  -4  10  10   11.19    0.17
  -4  10  11    1.97    0.08
  -4  10  12    1.62    0.07
  -4  10  13    0.25    0.08
  -4  10  14    0.00    0.07
  -4  10  15    0.27    0.13
  -4  12   1    0.43    0.05
  -4  12   2   16.89    0.28
  -4  12   3    8.81    0.18
  -4  12   4    3.73    0.09
  -4  12   5    0.70    0.06
  -4  12   6   25.68    0.34
  -4  12   7    3.71    0.11
  -4  12   8    3.25    0.10
  -4  12   9    0.07    0.04
  -4  12  10    1.68    0.07
  -4  12  11    0.76    0.07
  -4  12  12    2.13    0.10
  -4  12  13    2.56    0.12
  -4  12  14    0.00    0.08
  -4  14   1    0.08    0.06
  -4  14   2    7.13    0.13
  -4  14   3    3.79    0.12
  -4  14   4    1.03    0.06
  -4  14   5    4.62    0.14
  -4  14   6    4.14    0.14
  -4  14   7    3.33    0.13
  -4  14   8    0.62    0.07
  -4  14   9    9.43    0.16
  -4  14  10    4.79    0.14
  -4  14  11    2.92    0.14
  -4  14  12    0.36    0.09
  -4  14  13    1.44    0.15
  -4  16   1    7.38    0.18
  -4  16   2    1.55    0.09
  -4  16   3    1.75    0.10
  -4  16   4    0.00    0.06
  -4  16   5   13.73    0.30
  -4  16   6    0.02    0.07
  -4  16   7    5.39    0.16
  -4  16   8    0.41    0.07
  -4  16   9    0.71    0.07
  -4  16  10   11.45    0.33
  -4  16  11    0.38    0.12
  -4  16  12    6.35    0.47
  -4  18   1    0.00    0.06
  -4  18   2    1.78    0.09
  -4  18   3    1.50    0.09
  -4  18   4    3.88    0.17
  -4  18   5    0.05    0.07
  -4  18   6    6.78    0.18
  -4  18   7    3.30    0.11
  -4  18   8    2.19    0.11
  -4  18   9    0.33    0.10
  -4  18  10    0.84    0.12
  -4  20   1    0.27    0.07
  -4  20   2    3.38    0.13
  -4  20   3    1.42    0.09
  -4  20   4    8.13    0.17
  -4  20   5    1.03    0.07
  -4  20   6    0.10    0.06
  -4  20   7    0.99    0.10
  -3   1   1  263.91    4.20
  -3   1   2   17.62    0.14
  -3   1   3   63.25    2.42
  -3   1   4    0.25    0.11
  -3   1   5    3.16    0.64
  -3   1   6   42.27    0.64
  -3   1   7    0.04    0.04
  -3   1   8    1.06    0.10
  -3   1   9   13.99    0.37
  -3   1  10    8.00    0.14
  -3   1  11   55.75    0.52
  -3   1  12    2.58    0.12
  -3   1  13   67.71    0.79
  -3   1  14    2.50    0.12
  -3   1  15    4.46    0.14
  -3   1  16    5.67    0.17
  -3   3   1   29.49    0.64
  -3   3   2  241.52    4.13
  -3   3   3  916.63   19.76
  -3   3   4   18.75    1.04
  -3   3   5    7.34    0.21
  -3   3   6    8.20    0.16
  -3   3   7    3.07    0.11
  -3   3   8   10.15    0.26
  -3   3   9    1.20    0.07
  -3   3  10   11.71    0.18
  -3   3  11   41.82    0.48
  -3   3  12    0.12    0.06
  -3   3  13    3.14    0.14
  -3   3  14    0.52    0.07
  -3   3  15    5.72    0.17
  -3   3  16    0.03    0.06
  -3   5   1  613.15    7.34
  -3   5   2  307.33    3.80
  -3   5   3  272.72    4.83
  -3   5   4    0.15    0.04
  -3   5   5   11.19    0.14
  -3   5   6    4.94    0.17
  -3   5   7   27.62    0.43
  -3   5   8   59.41    0.83
  -3   5   9   29.21    0.38
  -3   5  10   13.94    0.19
  -3   5  11    1.60    0.07
  -3   5  12    0.14    0.06
  -3   5  13    1.98    0.08
  -3   5  14    0.17    0.07
  -3   5  15    0.43    0.07
  -3   5  16    0.21    0.10
  -3   7   1    6.92    0.18
  -3   7   2    6.43    0.11
  -3   7   3   21.81    0.45
  -3   7   4    0.28    0.07
  -3   7   5    4.81    0.23
  -3   7   6    0.46    0.06
  -3   7   7    3.10    0.08
  -3   7   8    0.28    0.05
  -3   7   9    0.15    0.04
  -3   7  10   14.44    0.18
  -3   7  11   19.64    0.24
  -3   7  12    3.91    0.13
  -3   7  13    7.67    0.17
  -3   7  14    0.05    0.08
  -3   7  15    1.03    0.08
  -3   7  16    0.08    0.15
  -3   9   1    4.48    0.19
  -3   9   2   56.70    0.92
  -3   9   3    5.40    0.11
  -3   9   4   36.54    0.57
  -3   9   5   25.23    0.43
  -3   9   6   24.87    0.33
  -3   9   7   18.82    0.25
  -3   9   8    5.77    0.13
  -3   9   9    8.00    0.13
  -3   9  10   37.04    0.42
  -3   9  11    2.01    0.08
  -3   9  12    3.26    0.09
  -3   9  13   15.71    0.27
  -3   9  14    4.85    0.15
  -3   9  15    0.60    0.11
  -3  11   1   22.20    0.33
  -3  11   2    3.86    0.15
  -3  11   3    8.99    0.19
  -3  11   4   20.00    0.36
  -3  11   5    7.08    0.14
  -3  11   6    3.99    0.11
  -3  11   7   11.43    0.14
  -3  11   8    0.07    0.04
  -3  11   9    8.85    0.16
  -3  11  10    0.35    0.05
  -3  11  11    0.17    0.06
  -3  11  12    0.26    0.08
  -3  11  13    0.00    0.07
  -3  11  14    0.13    0.08
  -3  13   1   22.80    0.32
  -3  13   2   12.53    0.17
  -3  13   3   10.19    0.15
  -3  13   4    6.86    0.13
  -3  13   5   20.53    0.29
  -3  13   6    7.34    0.13
  -3  13   7    0.04    0.05
  -3  13   8    1.79    0.08
  -3  13   9    1.94    0.09
  -3  13  10    2.07    0.09
  -3  13  11    6.69    0.16
  -3  13  12    0.84    0.09
  -3  13  13    2.44    0.12
  -3  15   1   21.60    0.36
  -3  15   2    1.44    0.07
  -3  15   3    0.04    0.06
  -3  15   4    0.07    0.06
  -3  15   5    1.75    0.11
  -3  15   6    1.99    0.10
  -3  15   7    6.36    0.14
  -3  15   8    0.71    0.06
  -3  15   9    5.99    0.21
  -3  15  10    0.54    0.08
  -3  15  11    2.11    0.22
  -3  15  12    1.51    0.12
  -3  17   1    0.38    0.08
  -3  17   2    6.60    0.21
  -3  17   3    1.09    0.08
  -3  17   4    9.16    0.22
  -3  17   5    3.12    0.12
  -3  17   6   10.35    0.23
  -3  17   7    0.03    0.06
  -3  17   8    1.74    0.15
  -3  17   9    3.41    0.16
  -3  17  10    0.16    0.11
  -3  17  11    0.81    0.16
  -3  19   1    0.00    0.07
  -3  19   2    0.28    0.07
  -3  19   3    3.43    0.13
  -3  19   4    0.71    0.08
  -3  19   5    7.12    0.18
  -3  19   6    1.39    0.07
  -3  19   7    0.61    0.07
  -3  19   8    0.25    0.10
  -3  19   9    1.15    0.15
  -3  21   1    2.48    0.26
  -3  21   2    1.41    0.09
  -3  21   3    2.64    0.10
  -3  21   4    3.20    0.13
  -3  21   5    2.57    0.12
  -2   0   2   60.76    0.18
  -2   0   4  186.68    1.22
  -2   0   6  174.33    2.71
  -2   0   8   34.29    1.15
  -2   0  10   53.51    0.73
  -2   0  12   75.45    1.02
  -2   0  14    3.68    0.19
  -2   0  16    0.18    0.10
  -2   2   1  157.63    1.01
  -2   2   2   80.04    3.25
  -2   2   3    7.32    1.50
  -2   2   4  264.37    6.59
  -2   2   5    0.28    0.09
  -2   2   6    0.68    0.05
  -2   2   7    0.83    0.08
  -2   2   8   50.07    0.93
  -2   2   9    2.85    0.11
  -2   2  10   57.34    0.59
  -2   2  11   17.41    0.26
  -2   2  12    0.49    0.06
  -2   2  13    4.46    0.15
  -2   2  14    1.21    0.09
  -2   2  15    1.56    0.09
  -2   2  16    5.65    0.17
  -2   4   1  130.64    0.99
  -2   4   2  543.52    8.37
  -2   4   3    0.41    0.22
  -2   4   4   10.91    0.27
  -2   4   5   25.19    0.28
  -2   4   6    4.37    0.16
  -2   4   7   49.40    1.09
  -2   4   8   24.08    0.35
  -2   4   9   21.89    0.31
  -2   4  10   11.98    0.17
  -2   4  11   10.33    0.19
  -2   4  12   14.14    0.25
  -2   4  13    0.64    0.07
  -2   4  14    4.85    0.13
  -2   4  15    2.29    0.08
  -2   4  16    0.17    0.07
  -2   6   1  119.88    1.68
  -2   6   2  110.17    1.46
  -2   6   3  128.44    1.93
  -2   6   4   15.86    0.35
  -2   6   5   11.70    0.36
  -2   6   6    2.96    0.09
  -2   6   7   79.54    0.94
  -2   6   8    0.34    0.06
  -2   6   9    4.83    0.10
  -2   6  10    7.97    0.18
  -2   6  11    0.00    0.05
  -2   6  12    8.56    0.15
  -2   6  13    1.35    0.08
  -2   6  14    2.44    0.10
  -2   6  15    0.57    0.09
  -2   6  16    2.11    0.20
  -2   8   1   13.30    0.28
  -2   8   2   30.08    0.68
  -2   8   3   60.38    0.77
  -2   8   4    4.69    0.16
  -2   8   5   11.38    0.20
  -2   8   6    2.94    0.11
  -2   8   7    1.53    0.05
  -2   8   8   25.06    0.34
  -2   8   9    2.29    0.06
  -2   8  10    3.77    0.10
  -2   8  11    2.04    0.06
  -2   8  12    0.15    0.06
  -2   8  13    0.07    0.07
  -2   8  14    2.90    0.13
  -2   8  15    0.01    0.07
  -2  10   1   63.02    0.92
  -2  10   2   10.29    0.37
  -2  10   3   57.46    0.81
  -2  10   4   22.88    0.26
  -2  10   5    4.69    0.11
  -2  10   6   34.74    0.47
  -2  10   7    2.29    0.05
  -2  10   8    5.78    0.11
  -2  10   9   11.95    0.17
  -2  10  10    0.17    0.05
  -2  10  11    3.90    0.13
  -2  10  12    4.24    0.17
  -2  10  13    0.87    0.10
  -2  10  14    0.01    0.08
  -2  12   1    3.66    0.10
  -2  12   2    3.22    0.09
  -2  12   3    1.70    0.10
  -2  12   4    4.82    0.12
  -2  12   5    2.35    0.09
  -2  12   6    2.89    0.09
  -2  12   7    0.55    0.05
  -2  12   8    8.63    0.13
  -2  12   9    4.22    0.10
  -2  12  10    9.46    0.17
  -2  12  11    0.00    0.08
  -2  12  12    0.39    0.08
  -2  12  13    0.45    0.08
  -2  12  14    0.00    0.11
  -2  14   1    8.66    0.16
  -2  14   2   23.78    0.29
  -2  14   3    3.32    0.12
  -2  14   4    1.38    0.09
  -2  14   5    3.99    0.13
  -2  14   6    0.47    0.07
  -2  14   7   13.62    0.20
  -2  14   8    3.78    0.12
  -2  14   9    1.53    0.08
  -2  14  10    4.90    0.19
  -2  14  11   11.55    0.25
  -2  14  12    4.02    0.15
  -2  14  13    0.06    0.11
  -2  16   1    1.02    0.08
  -2  16   2    1.53    0.11
  -2  16   3    0.04    0.06
  -2  16   4    0.03    0.07
  -2  16   5    2.66    0.11
  -2  16   6    0.01    0.06
  -2  16   7    0.49    0.06
  -2  16   8    1.50    0.10
  -2  16   9    0.23    0.09
  -2  16  10    0.34    0.21
  -2  16  11    0.01    0.10
  -2  18   1    0.12    0.06
  -2  18   2    3.52    0.12
  -2  18   3    0.74    0.09
  -2  18   4    4.45    0.14
  -2  18   5    0.11    0.08
  -2  18   6    0.17    0.06
  -2  18   7    0.35    0.08
  -2  18   8   10.71    0.45
  -2  18   9    0.01    0.09
  -2  20   1    0.00    0.06
  -2  20   2    0.35    0.07
  -2  20   3    0.54    0.07
  -2  20   4    0.52    0.07
  -2  20   5    0.05    0.06
  -2  20   6    0.01    0.06
  -2  20   7    0.00    0.09
  -2  22   1    0.18    0.08
  -1   1   1 1333.19   10.47
  -1   1   2   16.58    1.34
  -1   1   3    9.64    1.61
  -1   1   4  113.13    1.50
  -1   1   5   98.34    1.75
  -1   1   6   23.64    0.36
  -1   1   7   27.22    1.30
  -1   1   8   17.61    0.37
  -1   1   9   15.64    0.28
  -1   1  10    2.42    0.06
  -1   1  11    0.75    0.07
  -1   1  12    3.83    0.11
  -1   1  13    0.01    0.06
  -1   1  14    0.20    0.08
  -1   1  15    8.30    0.26
  -1   1  16    0.01    0.09
  -1   3   1   28.53    0.16
  -1   3   2    9.63    3.43
  -1   3   3    0.09    0.12
  -1   3   4    9.87    0.39
  -1   3   5   24.37    0.28
  -1   3   6    0.95    0.10
  -1   3   7   70.07    1.12
  -1   3   8   21.65    0.38
  -1   3   9    8.02    0.15
  -1   3  10    0.55    0.06
  -1   3  11   29.19    0.40
  -1   3  12    0.43    0.07
  -1   3  13    5.37    0.16
  -1   3  14    0.04    0.06
  -1   3  15    0.36    0.06
  -1   3  16    0.01    0.12
  -1   5   1    9.35    0.52
  -1   5   2  102.84    2.51
  -1   5   3   53.93    0.90
  -1   5   4    8.95    0.13
  -1   5   5   13.79    0.34
  -1   5   6   25.28    0.45
  -1   5   7    0.49    0.09
  -1   5   8    9.96    0.18
  -1   5   9   70.59    0.65
  -1   5  10   23.75    0.28
  -1   5  11   50.68    0.59
  -1   5  12   14.99    0.24
  -1   5  13    0.16    0.06
  -1   5  14    0.12    0.06
  -1   5  15    0.65    0.09
  -1   7   1   20.54    0.29
  -1   7   2   11.79    0.26
  -1   7   3    6.22    0.15
  -1   7   4    1.70    0.10
  -1   7   5    0.07    0.15
  -1   7   6    0.29    0.06
  -1   7   7    0.88    0.04
  -1   7   8   11.41    0.17
  -1   7   9    0.15    0.04
  -1   7  10    0.31    0.04
  -1   7  11    1.18    0.09
  -1   7  12    0.15    0.05
  -1   7  13    6.61    0.17
  -1   7  14    0.00    0.07
  -1   7  15   12.83    0.27
  -1   9   1   87.04    1.32
  -1   9   2   33.53    0.89
  -1   9   3   61.61    0.88
  -1   9   4    1.10    0.10
  -1   9   5   18.11    0.29
  -1   9   6    0.02    0.05
  -1   9   7   25.20    0.22
  -1   9   8    0.94    0.07
  -1   9   9    4.52    0.11
  -1   9  10   11.29    0.14
  -1   9  11    0.00    0.06
  -1   9  12    8.34    0.19
  -1   9  13    0.36    0.08
  -1   9  14    0.26    0.08
  -1   9  15    5.30    0.35
  -1  11   1    0.15    0.05
  -1  11   2    0.49    0.07
  -1  11   3   20.30    0.38
  -1  11   4   33.42    0.42
  -1  11   5   10.43    0.14
  -1  11   6    0.38    0.04
  -1  11   7   13.44    0.17
  -1  11   8    0.66    0.05
  -1  11   9    8.80    0.19
  -1  11  10    0.12    0.05
  -1  11  11    0.62    0.08
  -1  11  12    0.28    0.08
  -1  11  13    0.17    0.08
  -1  11  14    0.00    0.11
  -1  13   1    0.03    0.05
  -1  13   2    0.06    0.04
  -1  13   3    0.50    0.06
  -1  13   4   12.49    0.23
  -1  13   5    3.96    0.10
  -1  13   6    1.53    0.07
  -1  13   7    2.38    0.08
  -1  13   8    2.71    0.10
  -1  13   9    1.32    0.09
  -1  13  10    3.58    0.13
  -1  13  11    2.27    0.12
  -1  13  12    0.93    0.12
  -1  13  13    2.90    0.34
  -1  15   1   17.33    0.23
  -1  15   2    2.21    0.08
  -1  15   3   14.53    0.25
  -1  15   4    0.37    0.07
  -1  15   5    1.63    0.11
  -1  15   6    0.41    0.06
  -1  15   7    0.71    0.06
  -1  15   8    1.55    0.08
  -1  15   9    0.02    0.10
  -1  15  10    4.65    0.26
  -1  15  11    0.87    0.12
  -1  15  12    0.25    0.12
  -1  17   1    6.02    0.20
  -1  17   2    2.17    0.10
  -1  17   3    5.07    0.15
  -1  17   4   19.05    0.34
  -1  17   5    1.98    0.11
  -1  17   6    0.05    0.06
  -1  17   7    0.47    0.08
  -1  17   8    2.31    0.15
  -1  17   9    1.00    0.14
  -1  17  10    2.15    0.12
  -1  19   1    2.05    0.09
  -1  19   2    0.05    0.07
  -1  19   3    0.00    0.06
  -1  19   4    0.23    0.07
  -1  19   5    0.04    0.06
  -1  19   6    0.05    0.06
  -1  19   7    5.61    0.31
  -1  19   8    3.35    0.16
  -1  21   1    0.04    0.07
  -1  21   2    0.15    0.06
  -1  21   3    3.25    0.15
  -1  21   4    1.24    0.10
  -1  21   5    1.95    0.11
   0   0   2  834.12    6.54
   0   0   4    3.90    0.11
   0   0   6   12.01    0.20
   0   0   8   32.13    0.95
   0   0  10    0.81    0.06
   0   0  12    0.42    0.09
   0   0  14   21.80    0.54
   0   0  16    7.14    0.43
   0   2   0    1.09    1.50
   0   2   1   74.75    0.12
   0   2   2    0.44    0.62
   0   2   3  377.48    6.76
   0   2   4   38.34    0.66
   0   2   5   45.34    1.04
   0   2   6    4.66    0.08
   0   2   7    0.17    0.06
   0   2   8    0.46    0.11
   0   2   9    8.88    0.16
   0   2  10   50.70    0.58
   0   2  11    6.01    0.16
   0   2  12    7.39    0.18
   0   2  13    3.28    0.11
   0   2  14    0.12    0.06
   0   2  15    0.07    0.06
   0   2  16    0.20    0.12
   0   4   0  174.53    5.08
   0   4   1  273.96    8.70
   0   4   2   63.24    2.47
   0   4   3   54.68    0.62
   0   4   4    4.83    0.19
   0   4   5    8.62    0.23
   0   4   6   20.90    0.42
   0   4   7    6.97    0.15
   0   4   8  141.48    1.85
   0   4   9    1.31    0.06
   0   4  10   46.24    0.53
   0   4  11    2.36    0.10
   0   4  12    4.07    0.13
   0   4  13    1.16    0.09
   0   4  14    0.28    0.06
   0   4  15    1.16    0.08
   0   6   0   34.59    0.59
   0   6   1    5.47    0.11
   0   6   2   12.25    0.17
   0   6   3    0.07    0.07
   0   6   4    2.64    0.33
   0   6   5  197.23    4.26
   0   6   6    0.13    0.06
   0   6   7    2.87    0.07
   0   6   8   28.54    0.37
   0   6   9   28.26    0.30
   0   6  10    7.25    0.12
   0   6  11   15.74    0.22
   0   6  12    0.08    0.05
   0   6  13    1.25    0.09
   0   6  14    4.93    0.16
   0   6  15    0.03    0.08
   0   8   0   59.05    1.92
   0   8   1    6.66    0.16
   0   8   2   69.13    1.02
   0   8   3    2.76    0.19
   0   8   4   22.37    0.23
   0   8   5   18.38    0.39
   0   8   6    0.65    0.07
   0   8   7    0.64    0.07
   0   8   8    0.40    0.04
   0   8   9    4.06    0.11
   0   8  10    7.09    0.11
   0   8  11    0.05    0.06
   0   8  12    0.95    0.09
   0   8  13    0.23    0.07
   0   8  14    3.42    0.19
   0   8  15    0.58    0.16
   0  10   0  111.67    2.60
   0  10   1    2.72    0.07
   0  10   2   17.57    0.28
   0  10   3   37.54    0.43
   0  10   4    0.05    0.05
   0  10   5    2.02    0.14
   0  10   6   20.95    0.25
   0  10   7    0.03    0.03
   0  10   8   30.50    0.31
   0  10   9    9.30    0.20
   0  10  10    0.10    0.07
   0  10  11   10.50    0.20
   0  10  12    1.20    0.11
   0  10  13    0.04    0.07
   0  10  14    0.52    0.17
   0  12   0    6.58    0.22
   0  12   1    2.59    0.08
   0  12   2    0.17    0.06
   0  12   3    6.15    0.15
   0  12   4   19.76    0.30
   0  12   5    4.35    0.08
   0  12   6   24.31    0.26
   0  12   7   12.45    0.17
   0  12   8   15.89    0.22
   0  12   9    2.74    0.11
   0  12  10    7.10    0.19
   0  12  11    2.56    0.13
   0  12  12    2.89    0.12
   0  12  13    0.76    0.10
   0  14   0   18.04    0.36
   0  14   1    1.09    0.06
   0  14   2   15.34    0.22
   0  14   3    1.88    0.12
   0  14   4   13.15    0.24
   0  14   5    6.22    0.14
   0  14   6    0.12    0.05
   0  14   7    0.22    0.06
   0  14   8    0.03    0.05
   0  14   9    0.08    0.08
   0  14  10    0.08    0.07
   0  14  11    8.34    0.21
   0  14  12    5.37    0.37
   0  16   0   12.14    0.27
   0  16   1    0.19    0.07
   0  16   2    2.06    0.10
   0  16   3   10.39    0.22
   0  16   4    9.14    0.23
   0  16   5    0.04    0.06
   0  16   6   11.29    0.21
   0  16   7    3.54    0.17
   0  16   8    0.00    0.11
   0  16   9    0.00    0.10
   0  16  10    0.18    0.10
   0  16  11    0.65    0.18
   0  18   0    0.37    0.10
   0  18   1    0.90    0.10
   0  18   2    2.02    0.11
   0  18   3    1.54    0.09
   0  18   4    4.50    0.18
   0  18   5    0.06    0.07
   0  18   6    0.64    0.12
   0  18   7    0.80    0.09
   0  18   8    6.92    0.24
   0  18   9    0.53    0.15
   0  20   0    0.23    0.10
   0  20   1    1.63    0.09
   0  20   2    0.00    0.06
   0  20   3    1.24    0.08
   0  20   4    1.63    0.09
   0  20   5    0.08    0.06
   0  20   6    1.27    0.18
   0  22   0    0.12    0.10
   0  22   1    0.50    0.15
   1   1   0    0.12    0.58
   1   1   1    6.13    1.46
   1   1   2   26.70    0.64
   1   1   3    6.10    0.13
   1   1   4   62.19    1.29
   1   1   5    0.03    0.12
   1   1   6    2.91    0.16
   1   1   7    5.17    0.22
   1   1   8    1.48    0.06
   1   1   9   17.20    0.25
   1   1  10    7.23    0.14
   1   1  11    2.94    0.12
   1   1  12    4.03    0.15
   1   1  13    1.07    0.08
   1   1  14    1.72    0.10
   1   1  15   10.67    0.25
   1   3   0   80.45    0.09
   1   3   1   61.84    3.45
   1   3   2   18.83    0.22
   1   3   3   72.81    1.25
   1   3   4   71.73    1.14
   1   3   5   14.64    0.38
   1   3   6   39.28    0.62
   1   3   7  112.21    1.91
   1   3   8    0.75    0.07
   1   3   9   22.29    0.28
   1   3  10    1.85    0.09
   1   3  11    3.54    0.12
   1   3  12    6.07    0.16
   1   3  13    0.09    0.07
   1   3  14    2.51    0.09
   1   3  15    0.85    0.11
   1   5   0   49.07    1.29
   1   5   1  431.04    7.56
   1   5   2    0.86    0.05
   1   5   3   24.06    0.49
   1   5   4    1.40    0.06
   1   5   5  126.43    2.38
   1   5   6    0.05    0.06
   1   5   7  135.50    1.48
   1   5   8    8.47    0.16
   1   5   9   22.97    0.27
   1   5  10   10.47    0.19
   1   5  11   25.15    0.33
   1   5  12    1.07    0.08
   1   5  13    1.05    0.09
   1   5  14    0.06    0.07
   1   5  15    0.16    0.07
   1   7   0   24.52    0.40
   1   7   1   95.56    1.14
   1   7   2    3.51    0.13
   1   7   3    2.14    0.34
   1   7   4   38.19    0.94
   1   7   5    0.80    0.11
   1   7   6    1.58    0.05
   1   7   7    6.64    0.10
   1   7   8    3.53    0.09
   1   7   9   15.90    0.22
   1   7  10   10.70    0.18
   1   7  11    0.01    0.06
   1   7  12    0.68    0.08
   1   7  13    4.00    0.14
   1   7  14    0.01    0.07
   1   9   0    0.90    0.05
   1   9   1   51.82    0.89
   1   9   2    3.53    0.28
   1   9   3   10.56    0.28
   1   9   4    2.24    0.06
   1   9   5    0.33    0.06
   1   9   6    0.65    0.08
   1   9   7    5.11    0.10
   1   9   8    0.20    0.06
   1   9   9    1.23    0.09
   1   9  10    0.38    0.07
   1   9  11    4.14    0.16
   1   9  12    1.74    0.12
   1   9  13    0.15    0.08
   1   9  14    0.20    0.17
   1  11   0    0.23    0.05
   1  11   1   10.55    0.17
   1  11   2    0.15    0.10
   1  11   3    6.74    0.12
   1  11   4    0.66    0.04
   1  11   5   14.58    0.16
   1  11   6    6.31    0.10
   1  11   7    9.47    0.20
   1  11   8    0.09    0.04
   1  11   9    2.19    0.10
   1  11  10    0.77    0.08
   1  11  11    4.75    0.16
   1  11  12    0.63    0.12
   1  11  13    0.41    0.09
   1  13   0    0.11    0.05
   1  13   1    4.04    0.12
   1  13   2    0.17    0.06
   1  13   3    5.60    0.13
   1  13   4    4.65    0.14
   1  13   5   12.58    0.16
   1  13   6   15.88    0.19
   1  13   7   22.50    0.27
   1  13   8    0.00    0.07
   1  13   9    0.08    0.07
   1  13  10    2.80    0.13
   1  13  11    0.00    0.07
   1  13  12    0.02    0.08
   1  15   0    0.02    0.05
   1  15   1   10.84    0.21
   1  15   2    1.07    0.12
   1  15   3    2.34    0.11
   1  15   4    1.07    0.09
   1  15   5    0.01    0.05
   1  15   6    0.37    0.07
   1  15   7    0.13    0.05
   1  15   8    1.15    0.13
   1  15   9    1.39    0.11
   1  15  10    2.16    0.23
   1  15  11    2.48    0.19
   1  17   0    2.25    0.14
   1  17   1    8.97    0.19
   1  17   2    0.16    0.07
   1  17   3    0.03    0.07
   1  17   4    8.02    0.19
   1  17   5    0.73    0.08
   1  17   6   10.70    0.21
   1  17   7    2.47    0.15
   1  17   8    0.16    0.09
   1  17   9    2.22    0.17
   1  19   0    1.63    0.09
   1  19   1    2.49    0.10
   1  19   2    0.26    0.07
   1  19   3    0.15    0.07
   1  19   4    0.50    0.12
   1  19   5    0.17    0.06
   1  19   6    0.46    0.10
   1  19   7    7.22    0.43
   1  21   0    0.45    0.08
   1  21   1    0.00    0.06
   1  21   2    1.84    0.12
   1  21   3    0.19    0.08
   1  21   4    5.32    0.28
   2   0   0  387.00    5.58
   2   0   2  292.86    7.74
   2   0   4  115.29    3.91
   2   0   6   39.80    1.38
   2   0   8    1.84    0.12
   2   0  10    0.93    0.12
   2   0  12    0.18    0.11
   2   0  14   20.92    0.49
   2   2   0   65.12    1.03
   2   2   1    1.01    0.05
   2   2   2   54.08    1.22
   2   2   3    6.38    0.43
   2   2   4   41.27    0.78
   2   2   5   79.36    1.37
   2   2   6    0.04    0.16
   2   2   7    1.53    0.11
   2   2   8    2.98    0.15
   2   2   9    4.08    0.11
   2   2  10    0.01    0.05
   2   2  11    4.47    0.13
   2   2  12    8.47    0.18
   2   2  13    0.49    0.07
   2   2  14    5.19    0.15
   2   2  15    0.83    0.15
   2   4   0    3.02    0.12
   2   4   1    2.59    0.17
   2   4   2  181.34    4.35
   2   4   3    0.23    0.06
   2   4   4  161.45    2.41
   2   4   5  125.65    1.99
   2   4   6  149.35    2.31
   2   4   7    2.36    0.09
   2   4   8   67.94    0.82
   2   4   9    1.49    0.07
   2   4  10   20.28    0.27
   2   4  11    1.84    0.08
   2   4  12    3.38    0.11
   2   4  13    0.24    0.06
   2   4  14    2.43    0.12
   2   4  15    0.23    0.12
   2   6   0   37.83    0.68
   2   6   1    3.38    0.19
   2   6   2   21.74    0.31
   2   6   3    0.08    0.09
   2   6   4   18.60    0.43
   2   6   5   17.82    0.23
   2   6   6    8.97    0.19
   2   6   7    5.72    0.10
   2   6   8   17.14    0.19
   2   6   9    9.96    0.14
   2   6  10    6.69    0.12
   2   6  11    5.90    0.13
   2   6  12    0.57    0.08
   2   6  13    0.03    0.07
   2   6  14    6.79    0.24
   2   8   0   49.68    1.03
   2   8   1   19.16    0.23
   2   8   2   12.93    0.17
   2   8   3    5.07    0.14
   2   8   4    2.08    0.08
   2   8   5    0.07    0.04
   2   8   6   13.09    0.23
   2   8   7   14.36    0.16
   2   8   8    2.88    0.07
   2   8   9    4.79    0.13
   2   8  10   16.20    0.27
   2   8  11    2.04    0.12
   2   8  12    2.19    0.12
   2   8  13    0.16    0.08
   2   8  14    9.72    0.37
   2  10   0    5.77    0.15
   2  10   1   24.85    0.52
   2  10   2   11.66    0.18
   2  10   3    2.87    0.11
   2  10   4    0.04    0.04
   2  10   5    7.17    0.14
   2  10   6   20.84    0.22
   2  10   7    3.56    0.08
   2  10   8   16.29    0.23
   2  10   9    2.14    0.10
   2  10  10   10.47    0.22
   2  10  11    2.90    0.11
   2  10  12    0.40    0.08
   2  10  13    1.40    0.15
   2  12   0    0.73    0.06
   2  12   1    6.70    0.19
   2  12   2    1.41    0.13
   2  12   3    1.04    0.05
   2  12   4    0.40    0.04
   2  12   5    0.44    0.04
   2  12   6    4.88    0.09
   2  12   7    5.24    0.13
   2  12   8    0.01    0.07
   2  12   9    0.12    0.07
   2  12  10    0.00    0.08
   2  12  11    0.01    0.07
   2  12  12    1.30    0.17
   2  14   0   65.88    0.88
   2  14   1   16.66    0.23
   2  14   2   25.60    0.39
   2  14   3    1.04    0.07
   2  14   4   10.49    0.19
   2  14   5    0.01    0.04
   2  14   6    4.71    0.16
   2  14   7    0.03    0.08
   2  14   8    1.39    0.10
   2  14   9    0.78    0.11
   2  14  10    0.52    0.08
   2  14  11    0.19    0.11
   2  16   0    2.38    0.09
   2  16   1    0.01    0.06
   2  16   2    6.32    0.18
   2  16   3   16.67    0.33
   2  16   4    0.06    0.06
   2  16   5    1.71    0.10
   2  16   6    0.17    0.05
   2  16   7    0.70    0.12
   2  16   8    0.11    0.09
   2  16   9    0.17    0.12
   2  16  10    1.84    0.30
   2  18   0    2.11    0.11
   2  18   1    2.39    0.11
   2  18   2    0.11    0.08
   2  18   3    0.28    0.08
   2  18   4    0.11    0.07
   2  18   5    0.17    0.06
   2  18   6    3.28    0.13
   2  18   7    0.44    0.10
   2  18   8    3.40    0.23
   2  20   0    0.94    0.09
   2  20   1    0.37    0.07
   2  20   2    0.95    0.09
   2  20   3    0.34    0.07
   2  20   4    1.08    0.11
   2  20   5    0.09    0.11
   2  20   6    0.16    0.18
   2  22   0    1.27    0.21
   3   1   0   77.39    1.48
   3   1   1    3.99    0.05
   3   1   2   47.19    1.25
   3   1   3   31.05    0.56
   3   1   4   16.26    0.44
   3   1   5   72.48    1.47
   3   1   6    0.82    0.08
   3   1   7   33.13    0.80
   3   1   8    9.63    0.18
   3   1   9    3.60    0.12
   3   1  10    0.28    0.07
   3   1  11    4.93    0.18
   3   1  12    3.86    0.14
   3   1  13   10.63    0.20
   3   1  14    0.80    0.08
   3   1  15    2.85    0.21
   3   3   0   21.00    0.33
   3   3   1    2.69    0.18
   3   3   2   61.99    1.71
   3   3   3    0.09    0.08
   3   3   4   22.88    0.44
   3   3   5    5.59    0.15
   3   3   6    8.28    0.24
   3   3   7   15.74    0.26
   3   3   8    2.50    0.09
   3   3   9   24.18    0.33
   3   3  10    0.25    0.06
   3   3  11    2.35    0.11
   3   3  12    2.15    0.11
   3   3  13    1.02    0.07
   3   3  14    0.72    0.10
   3   5   0    0.10    0.04
   3   5   1    2.99    0.07
   3   5   2   19.24    0.63
   3   5   3    2.80    0.07
   3   5   4   59.59    1.20
   3   5   5    3.09    0.08
   3   5   6   27.49    0.64
   3   5   7   76.91    0.78
   3   5   8    0.21    0.04
   3   5   9    1.95    0.09
   3   5  10    0.06    0.05
   3   5  11    1.94    0.08
   3   5  12    0.13    0.07
   3   5  13   16.24    0.29
   3   5  14    1.16    0.09
   3   7   0   42.50    0.50
   3   7   1   16.57    0.50
   3   7   2    0.20    0.17
   3   7   3   24.25    0.58
   3   7   4   47.44    0.95
   3   7   5   29.44    0.31
   3   7   6    0.72    0.06
   3   7   7    1.81    0.07
   3   7   8   10.52    0.21
   3   7   9   12.42    0.27
   3   7  10    0.63    0.07
   3   7  11    0.59    0.08
   3   7  12    1.11    0.09
   3   7  13    0.22    0.08
   3   7  14    0.31    0.11
   3   9   0   11.95    0.14
   3   9   1    9.95    0.27
   3   9   2    0.61    0.06
   3   9   3    6.61    0.12
   3   9   4   20.43    0.21
   3   9   5   34.26    0.38
   3   9   6   21.02    0.28
   3   9   7   12.73    0.21
   3   9   8    5.76    0.16
   3   9   9   18.92    0.32
   3   9  10    0.95    0.10
   3   9  11    0.58    0.08
   3   9  12    1.96    0.12
   3   9  13    0.02    0.12
   3  11   0    0.03    0.05
   3  11   1    5.42    0.18
   3  11   2    1.84    0.06
   3  11   3    6.61    0.14
   3  11   4    0.53    0.05
   3  11   5   27.12    0.31
   3  11   6    0.15    0.04
   3  11   7   23.30    0.31
   3  11   8   13.39    0.25
   3  11   9    2.27    0.10
   3  11  10    1.39    0.10
   3  11  11    0.48    0.08
   3  11  12    0.53    0.12
   3  13   0    4.69    0.15
   3  13   1    4.36    0.14
   3  13   2    0.06    0.06
   3  13   3    3.47    0.15
   3  13   4    0.93    0.06
   3  13   5    3.00    0.08
   3  13   6   11.41    0.19
   3  13   7    3.65    0.13
   3  13   8    0.59    0.08
   3  13   9    6.57    0.20
   3  13  10    0.54    0.09
   3  13  11    3.88    0.27
   3  13  12    2.01    0.17
   3  15   0    0.58    0.07
   3  15   1   19.16    0.33
   3  15   2    0.51    0.08
   3  15   3    0.06    0.06
   3  15   4    0.44    0.06
   3  15   5    0.07    0.06
   3  15   6    0.30    0.08
   3  15   7    0.03    0.09
   3  15   8    5.19    0.17
   3  15   9    0.00    0.08
   3  15  10    0.00    0.08
   3  17   0    0.10    0.06
   3  17   1    3.66    0.12
   3  17   2    7.33    0.18
   3  17   3    0.80    0.08
   3  17   4    0.04    0.06
   3  17   5    0.00    0.05
   3  17   6    0.49    0.10
   3  17   7    0.72    0.12
   3  17   8    1.51    0.13
   3  17   9    2.76    0.25
   3  19   0    0.96    0.08
   3  19   1    2.00    0.11
   3  19   2    1.03    0.09
   3  19   3    0.46    0.08
   3  19   4    1.85    0.08
   3  19   5    1.08    0.11
   3  19   6    0.46    0.11
   3  19   7    2.18    0.28
   3  21   0    1.10    0.08
   3  21   1    2.30    0.12
   3  21   2    0.12    0.07
   3  21   3    0.29    0.27
   4   0   0    5.73    0.76
   4   0   2  649.77   22.49
   4   0   4  393.88   12.33
   4   0   6   24.33    1.20
   4   0   8    0.43    0.07
   4   0  10   25.92    0.76
   4   0  12    7.94    0.31
   4   0  14    2.32    0.15
   4   2   0   65.86    1.67
   4   2   1    2.04    0.27
   4   2   2    1.20    0.17
   4   2   3   12.72    0.25
   4   2   4   30.34    0.77
   4   2   5   19.18    0.76
   4   2   6   53.13    4.69
   4   2   7    5.07    0.17
   4   2   8    3.85    0.10
   4   2   9    1.78    0.08
   4   2  10   10.38    0.22
   4   2  11    5.83    0.16
   4   2  12    4.85    0.16
   4   2  13    0.09    0.07
   4   2  14    5.84    0.21
   4   4   0    0.31    0.09
   4   4   1    2.11    0.12
   4   4   2    5.44    0.06
   4   4   3   27.71    0.50
   4   4   4    0.10    0.05
   4   4   5   75.46    1.05
   4   4   6   69.65    1.11
   4   4   7    0.83    0.05
   4   4   8   21.54    0.24
   4   4   9    0.59    0.06
   4   4  10    2.03    0.10
   4   4  11    0.51    0.06
   4   4  12   15.55    0.32
   4   4  13    1.48    0.10
   4   4  14    2.24    0.13
   4   6   0    8.87    0.15
   4   6   1    5.71    0.43
   4   6   2   30.07    0.42
   4   6   3    7.06    0.16
   4   6   4    3.64    0.17
   4   6   5    0.31    0.04
   4   6   6    1.25    0.08
   4   6   7    1.27    0.07
   4   6   8    0.59    0.04
   4   6   9    1.47    0.09
   4   6  10    5.36    0.15
   4   6  11   13.59    0.26
   4   6  12    5.12    0.15
   4   6  13    1.87    0.10
   4   8   0   59.62    0.53
   4   8   1    0.37    0.09
   4   8   2   32.39    0.44
   4   8   3    1.31    0.14
   4   8   4   39.18    0.59
   4   8   5    3.06    0.10
   4   8   6   32.79    0.34
   4   8   7    5.74    0.14
   4   8   8    2.14    0.08
   4   8   9    0.62    0.07
   4   8  10    1.61    0.10
   4   8  11    0.03    0.07
   4   8  12    0.04    0.08
   4   8  13    1.11    0.11
   4  10   0    6.78    0.14
   4  10   1    1.14    0.06
   4  10   2   14.84    0.22
   4  10   3    0.55    0.08
   4  10   4   15.22    0.23
   4  10   5   13.86    0.17
   4  10   6   14.98    0.21
   4  10   7   31.83    0.38
   4  10   8   14.00    0.29
   4  10   9    1.75    0.11
   4  10  10    9.14    0.20
   4  10  11    0.74    0.10
   4  10  12    0.15    0.07
   4  12   0    0.21    0.07
   4  12   1    5.52    0.34
   4  12   2   16.61    0.25
   4  12   3    2.98    0.07
   4  12   4    0.54    0.04
   4  12   5    0.13    0.05
   4  12   6    9.47    0.20
   4  12   7    2.31    0.10
   4  12   8    7.95    0.20
   4  12   9    0.06    0.08
   4  12  10    0.07    0.07
   4  12  11    1.08    0.10
   4  12  12    1.25    0.16
   4  14   0   26.60    0.39
   4  14   1    5.67    0.16
   4  14   2    4.85    0.15
   4  14   3    0.04    0.06
   4  14   4    3.53    0.12
   4  14   5   11.39    0.18
   4  14   6    7.90    0.19
   4  14   7    0.39    0.08
   4  14   8    0.66    0.09
   4  14   9    0.08    0.08
   4  14  10    0.95    0.10
   4  14  11    0.09    0.12
   4  16   0    0.38    0.07
   4  16   1    1.26    0.09
   4  16   2    0.58    0.09
   4  16   3    0.62    0.07
   4  16   4    2.37    0.12
   4  16   5    8.13    0.20
   4  16   6    0.12    0.09
   4  16   7    0.19    0.10
   4  16   8    0.24    0.10
   4  16   9    0.80    0.09
   4  18   0    1.03    0.08
   4  18   1    0.22    0.07
   4  18   2    1.64    0.11
   4  18   3    1.12    0.10
   4  18   4    1.01    0.09
   4  18   5    0.07    0.09
   4  18   6    4.23    0.24
   4  18   7    0.00    0.13
   4  20   0    0.11    0.07
   4  20   1    1.41    0.13
   4  20   2    0.24    0.07
   4  20   3    0.12    0.06
   4  20   4    0.24    0.19
   4  20   5    0.74    0.21
   5   1   0   34.26    0.38
   5   1   1  291.44    6.81
   5   1   2   14.64    0.29
   5   1   3   84.74    1.20
   5   1   4    4.54    0.15
   5   1   5   62.79    2.04
   5   1   6    4.78    0.24
   5   1   7    5.55    0.17
   5   1   8    0.02    0.04
   5   1   9    0.04    0.06
   5   1  10    0.00    0.06
   5   1  11    7.81    0.19
   5   1  12    3.39    0.12
   5   1  13    5.45    0.14
   5   1  14    4.08    0.53
   5   3   0   43.17    0.67
   5   3   1    0.57    0.23
   5   3   2    1.19    0.07
   5   3   3    6.30    0.16
   5   3   4    1.38    0.09
   5   3   5   14.64    0.36
   5   3   6   24.29    0.45
   5   3   7    1.47    0.07
   5   3   8    0.45    0.06
   5   3   9    1.34    0.09
   5   3  10    3.47    0.11
   5   3  11   27.05    0.38
   5   3  12    0.66    0.06
   5   3  13    7.41    0.41
   5   3  14    0.13    0.12
   5   5   0    8.74    0.16
   5   5   1   26.26    0.86
   5   5   2    0.64    0.07
   5   5   3    0.20    0.06
   5   5   4   23.52    0.57
   5   5   5    2.58    0.07
   5   5   6    0.14    0.04
   5   5   7   35.01    0.40
   5   5   8    2.08    0.07
   5   5   9   31.01    0.38
   5   5  10    4.18    0.12
   5   5  11    0.18    0.08
   5   5  12    3.75    0.14
   5   5  13    5.79    0.17
   5   7   0    4.87    0.11
   5   7   1    1.94    0.17
   5   7   2    3.38    0.12
   5   7   3    8.79    0.17
   5   7   4   18.44    0.32
   5   7   5    9.66    0.16
   5   7   6    0.47    0.04
   5   7   7    0.88    0.05
   5   7   8    0.69    0.07
   5   7   9    0.38    0.06
   5   7  10    0.65    0.08
   5   7  11    0.28    0.09
   5   7  12    1.66    0.10
   5   7  13    0.93    0.16
   5   9   0    3.59    0.09
   5   9   1   42.52    0.63
   5   9   2    7.82    0.22
   5   9   3    5.92    0.12
   5   9   4    2.69    0.08
   5   9   5   67.89    0.73
   5   9   6   22.72    0.31
   5   9   7    6.50    0.16
   5   9   8    0.24    0.09
   5   9   9    5.05    0.14
   5   9  10    6.63    0.19
   5   9  11    0.12    0.08
   5   9  12    0.13    0.11
   5  11   0    1.74    0.13
   5  11   1    0.02    0.05
   5  11   2    4.09    0.09
   5  11   3    5.20    0.11
   5  11   4    5.26    0.13
   5  11   5    3.69    0.10
   5  11   6    0.20    0.06
   5  11   7   31.19    0.41
   5  11   8    4.01    0.13
   5  11   9    4.65    0.15
   5  11  10    0.55    0.09
   5  11  11    0.00    0.08
   5  11  12    0.37    0.17
   5  13   0    3.44    0.17
   5  13   1    3.64    0.15
   5  13   2    0.19    0.06
   5  13   3    0.96    0.05
   5  13   4    4.46    0.10
   5  13   5    6.40    0.17
   5  13   6    3.44    0.13
   5  13   7    3.74    0.19
   5  13   8    1.18    0.11
   5  13   9    3.24    0.14
   5  13  10    0.22    0.10
   5  13  11    4.04    0.23
   5  15   0    0.37    0.08
   5  15   1    4.59    0.16
   5  15   2    0.30    0.06
   5  15   3    2.43    0.09
   5  15   4    0.06    0.06
   5  15   5    2.14    0.13
   5  15   6    0.02    0.08
   5  15   7    0.21    0.09
   5  15   8    0.24    0.09
   5  15   9    0.18    0.08
   5  15  10    0.00    0.15
   5  17   0    0.75    0.08
   5  17   1    2.68    0.11
   5  17   2    6.11    0.15
   5  17   3    7.85    0.22
   5  17   4    3.86    0.17
   5  17   5    0.18    0.09
   5  17   6    0.01    0.09
   5  17   7    0.05    0.11
   5  17   8    0.07    0.17
   5  19   0    0.78    0.09
   5  19   1    0.21    0.08
   5  19   2    3.07    0.14
   5  19   3    0.66    0.07
   5  19   4    3.13    0.16
   5  19   5    1.02    0.15
   5  19   6    0.61    0.40
   5  21   0    0.72    0.16
   5  21   1    0.78    0.09
   5  21   2    0.01    0.13
   6   0   0  281.04    6.00
   6   0   2   27.49    1.18
   6   0   4  394.64   17.01
   6   0   6   70.37    4.01
   6   0   8   11.61    0.68
   6   0  10    2.17    0.20
   6   0  12   28.42    0.63
   6   2   0    2.65    0.24
   6   2   1    3.60    0.11
   6   2   2   14.41    0.32
   6   2   3    0.62    0.05
   6   2   4    8.59    0.40
   6   2   5    3.57    0.16
   6   2   6    0.90    0.10
   6   2   7    9.14    0.17
   6   2   8   18.08    0.24
   6   2   9    2.76    0.12
   6   2  10   14.72    0.28
   6   2  11   10.94    0.25
   6   2  12    1.79    0.09
   6   2  13    4.43    0.19
   6   4   0    0.31    0.11
   6   4   1    5.88    0.19
   6   4   2   13.14    0.23
   6   4   3    0.02    0.07
   6   4   4   16.81    0.37
   6   4   5    0.86    0.06
   6   4   6   21.32    0.30
   6   4   7   25.41    0.33
   6   4   8   40.58    0.42
   6   4   9    0.27    0.06
   6   4  10    0.42    0.06
   6   4  11    0.98    0.11
   6   4  12   11.14    0.30
   6   4  13    0.68    0.10
   6   6   0    4.70    0.10
   6   6   1    4.52    0.15
   6   6   2    0.01    0.07
   6   6   3   49.61    0.62
   6   6   4   41.10    0.54
   6   6   5    0.81    0.05
   6   6   6    6.95    0.12
   6   6   7    5.71    0.10
   6   6   8    1.89    0.08
   6   6   9    1.69    0.08
   6   6  10    9.72    0.20
   6   6  11    6.89    0.20
   6   6  12    3.94    0.14
   6   6  13    3.86    0.18
   6   8   0   21.46    0.30
   6   8   1    1.63    0.14
   6   8   2   33.40    0.64
   6   8   3    0.17    0.06
   6   8   4   28.38    0.32
   6   8   5   10.03    0.15
   6   8   6    0.04    0.05
   6   8   7    0.04    0.05
   6   8   8    7.47    0.17
   6   8   9    0.43    0.08
   6   8  10    0.75    0.10
   6   8  11    5.39    0.21
   6   8  12    1.25    0.15
   6  10   0    0.03    0.04
   6  10   1    0.03    0.05
   6  10   2    5.04    0.11
   6  10   3    0.73    0.07
   6  10   4   46.12    0.54
   6  10   5    2.85    0.10
   6  10   6   19.96    0.28
   6  10   7    1.77    0.10
   6  10   8    1.13    0.08
   6  10   9    0.25    0.07
   6  10  10    0.84    0.09
   6  10  11    0.00    0.07
   6  10  12   12.46    0.58
   6  12   0    0.01    0.06
   6  12   1    0.21    0.04
   6  12   2    4.67    0.11
   6  12   3    7.07    0.18
   6  12   4    0.09    0.05
   6  12   5    8.22    0.17
   6  12   6   15.44    0.29
   6  12   7    0.98    0.07
   6  12   8   18.86    0.31
   6  12   9    1.12    0.10
   6  12  10    3.46    0.15
   6  12  11    0.83    0.19
   6  14   0    1.96    0.11
   6  14   1    2.17    0.12
   6  14   2    6.04    0.18
   6  14   3   15.29    0.27
   6  14   4   18.51    0.25
   6  14   5    0.27    0.07
   6  14   6    7.22    0.18
   6  14   7    4.24    0.16
   6  14   8    1.59    0.12
   6  14   9    0.34    0.09
   6  14  10    0.22    0.16
   6  16   0    0.00    0.06
   6  16   1    0.03    0.06
   6  16   2    1.27    0.08
   6  16   3    1.46    0.09
   6  16   4    4.01    0.17
   6  16   5    4.36    0.17
   6  16   6    1.76    0.23
   6  16   7    3.76    0.23
   6  16   8    0.93    0.15
   6  18   0    0.51    0.07
   6  18   1    1.76    0.08
   6  18   2    0.80    0.08
   6  18   3    0.20    0.08
   6  18   4    0.11    0.10
   6  18   5    0.17    0.13
   6  18   6    0.26    0.16
   6  20   0    1.34    0.08
   6  20   1    0.00    0.07
   6  20   2    0.33    0.06
   6  20   3    0.48    0.12
   6  20   4    0.96    0.20
   7   1   0   41.44    0.84
   7   1   1   73.55    1.22
   7   1   2   23.95    0.40
   7   1   3  148.41    2.39
   7   1   4    1.17    0.14
   7   1   5    6.95    0.41
   7   1   6    1.74    0.10
   7   1   7    0.03    0.04
   7   1   8    5.52    0.17
   7   1   9    0.75    0.11
   7   1  10    0.03    0.08
   7   1  11   19.73    0.36
   7   1  12    1.16    0.08
   7   1  13    1.81    0.16
   7   3   0    1.55    0.06
   7   3   1    1.45    0.11
   7   3   2    0.18    0.04
   7   3   3   14.93    0.20
   7   3   4    0.03    0.07
   7   3   5    9.18    0.16
   7   3   6    0.12    0.05
   7   3   7   24.70    0.36
   7   3   8    0.03    0.05
   7   3   9    2.86    0.12
   7   3  10    0.03    0.06
   7   3  11    5.35    0.16
   7   3  12    6.44    0.22
   7   3  13    6.37    0.21
   7   5   0   41.67    0.78
   7   5   1   70.54    1.31
   7   5   2    0.03    0.08
   7   5   3  109.23    1.69
   7   5   4    0.21    0.04
   7   5   5    0.52    0.04
   7   5   6    5.52    0.09
   7   5   7   11.42    0.18
   7   5   8    6.04    0.15
   7   5   9   34.38    0.50
   7   5  10    6.34    0.27
   7   5  11   18.95    0.33
   7   5  12    1.15    0.10
   7   7   0    5.30    0.18
   7   7   1    8.86    0.14
   7   7   2    0.18    0.06
   7   7   3   51.19    0.68
   7   7   4    3.84    0.09
   7   7   5   27.51    0.32
   7   7   6    0.07    0.05
   7   7   7    0.19    0.05
   7   7   8    6.28    0.15
   7   7   9    5.03    0.16
   7   7  10   15.67    0.39
   7   7  11    0.10    0.08
   7   7  12    8.90    0.26
   7   9   0    5.68    0.13
   7   9   1    8.20    0.13
   7   9   2    1.68    0.06
   7   9   3    2.30    0.09
   7   9   4    3.60    0.11
   7   9   5    2.70    0.09
   7   9   6    8.79    0.17
   7   9   7    2.59    0.11
   7   9   8    5.88    0.16
   7   9   9    1.37    0.12
   7   9  10    0.01    0.08
   7   9  11    2.54    0.14
   7   9  12    8.69    0.45
   7  11   0    1.01    0.06
   7  11   1    9.68    0.16
   7  11   2    0.60    0.06
   7  11   3    1.33    0.09
   7  11   4   24.02    0.30
   7  11   5    4.26    0.13
   7  11   6    0.01    0.06
   7  11   7    4.37    0.15
   7  11   8    8.62    0.18
   7  11   9    9.32    0.26
   7  11  10    0.00    0.09
   7  11  11    8.94    0.47
   7  13   0    1.30    0.09
   7  13   1    0.02    0.06
   7  13   2    0.34    0.04
   7  13   3   13.19    0.19
   7  13   4    4.70    0.14
   7  13   5   49.20    0.66
   7  13   6    0.43    0.12
   7  13   7   16.38    0.31
   7  13   8    0.03    0.08
   7  13   9    0.00    0.07
   7  13  10    0.91    0.21
   7  15   0    3.49    0.14
   7  15   1   11.33    0.21
   7  15   2    4.11    0.12
   7  15   3   23.23    0.32
   7  15   4    0.07    0.07
   7  15   5    1.10    0.10
   7  15   6    0.58    0.09
   7  15   7    1.70    0.13
   7  15   8    0.15    0.09
   7  15   9    0.12    0.16
   7  17   0    4.61    0.15
   7  17   1    2.27    0.09
   7  17   2    0.61    0.08
   7  17   3    4.67    0.22
   7  17   4   11.40    0.28
   7  17   5    4.37    0.29
   7  17   6    3.43    0.25
   7  17   7    0.13    0.18
   7  19   0    1.04    0.08
   7  19   1    0.00    0.07
   7  19   2    0.28    0.09
   7  19   3    0.11    0.11
   7  19   4    1.91    0.23
   7  19   5    0.07    0.28
   7  21   0    0.31    0.13
   7  21   1    0.13    0.12
   8   0   0  215.04    5.43
   8   0   2   27.98    0.97
   8   0   4    0.02    0.07
   8   0   6   23.66    0.77
   8   0   8    0.65    0.17
   8   0  10    5.00    0.25
   8   0  12    0.59    0.08
   8   2   0    0.11    0.04
   8   2   1    8.30    0.15
   8   2   2   52.36    1.27
   8   2   3   48.45    1.66
   8   2   4    6.05    0.24
   8   2   5    9.72    0.32
   8   2   6    4.70    0.14
   8   2   7    1.27    0.07
   8   2   8    1.83    0.11
   8   2   9   13.47    0.26
   8   2  10   22.56    0.41
   8   2  11    1.30    0.08
   8   2  12    3.91    0.15
   8   2  13    5.95    0.31
   8   4   0    5.64    0.09
   8   4   1    9.78    0.14
   8   4   2  113.65    1.85
   8   4   3   10.54    0.20
   8   4   4   16.50    0.32
   8   4   5   11.40    0.18
   8   4   6   22.25    0.28
   8   4   7    2.07    0.11
   8   4   8   43.35    0.49
   8   4   9   14.52    0.24
   8   4  10   13.80    0.29
   8   4  11    0.07    0.07
   8   4  12    7.76    0.25
   8   6   0   16.57    0.43
   8   6   1    3.90    0.18
   8   6   2   11.79    0.17
   8   6   3    0.90    0.05
   8   6   4    0.00    0.04
   8   6   5   18.03    0.29
   8   6   6    6.54    0.13
   8   6   7    1.92    0.12
   8   6   8    8.89    0.19
   8   6   9    7.70    0.21
   8   6  10    0.03    0.07
   8   6  11    3.09    0.12
   8   6  12    0.11    0.07
   8   8   0    2.10    0.07
   8   8   1    1.97    0.09
   8   8   2   12.08    0.18
   8   8   3   14.21    0.18
   8   8   4   53.99    0.56
   8   8   5    1.66    0.06
   8   8   6    0.00    0.05
   8   8   7    3.31    0.16
   8   8   8    5.75    0.16
   8   8   9    1.93    0.12
   8   8  10    2.07    0.13
   8   8  11    0.08    0.09
   8  10   0    7.03    0.13
   8  10   1    0.55    0.05
   8  10   2    1.84    0.06
   8  10   3    4.25    0.12
   8  10   4    2.89    0.10
   8  10   5    1.87    0.12
   8  10   6   38.39    0.43
   8  10   7    0.29    0.07
   8  10   8   19.28    0.31
   8  10   9    0.01    0.07
   8  10  10    2.02    0.13
   8  10  11    3.35    0.30
   8  12   0   10.97    0.16
   8  12   1    3.73    0.12
   8  12   2    0.19    0.05
   8  12   3    5.53    0.20
   8  12   4    2.35    0.10
   8  12   5    5.01    0.21
   8  12   6    2.83    0.20
   8  12   7    3.65    0.16
   8  12   8    0.40    0.09
   8  12   9    1.64    0.13
   8  12  10   14.55    0.69
   8  14   0   14.74    0.29
   8  14   1    9.37    0.18
   8  14   2   18.08    0.26
   8  14   3    1.43    0.07
   8  14   4   14.04    0.22
   8  14   5   11.89    0.24
   8  14   6    0.76    0.11
   8  14   7    0.03    0.09
   8  14   8    0.01    0.11
   8  14   9    2.15    0.27
   8  16   0    4.60    0.24
   8  16   1    0.15    0.05
   8  16   2   10.70    0.21
   8  16   3    0.80    0.10
   8  16   4    1.08    0.12
   8  16   5    0.45    0.13
   8  16   6    1.01    0.13
   8  16   7    1.73    0.17
   8  18   0    1.59    0.10
   8  18   1    0.42    0.07
   8  18   2    0.63    0.07
   8  18   3    0.20    0.10
   8  18   4    0.46    0.17
   8  18   5    1.65    0.19
   8  20   0    0.41    0.10
   8  20   1    0.78    0.18
   8  20   2    0.36    0.15
   8  20   3    0.75    0.21
   9   1   0    1.34    0.06
   9   1   1   77.10    1.40
   9   1   2    6.85    0.15
   9   1   3   77.90    2.19
   9   1   4    0.25    0.11
   9   1   5   96.70    1.34
   9   1   6   10.88    0.24
   9   1   7    0.01    0.06
   9   1   8    2.45    0.13
   9   1   9    0.30    0.09
   9   1  10    0.34    0.09
   9   1  11    3.88    0.13
   9   1  12    0.60    0.10
   9   3   0    4.17    0.14
   9   3   1  106.60    1.50
   9   3   2    0.55    0.07
   9   3   3    1.17    0.16
   9   3   4   37.34    0.52
   9   3   5   10.79    0.16
   9   3   6    1.71    0.12
   9   3   7   18.82    0.30
   9   3   8   17.67    0.28
   9   3   9   21.73    0.29
   9   3  10    3.07    0.14
   9   3  11    3.35    0.14
   9   3  12    1.09    0.14
   9   5   0   11.36    0.14
   9   5   1    2.37    0.11
   9   5   2    4.45    0.12
   9   5   3   37.34    0.34
   9   5   4    0.08    0.04
   9   5   5   21.00    0.27
   9   5   6   21.89    0.29
   9   5   7    2.09    0.11
   9   5   8    0.40    0.08
   9   5   9    0.03    0.07
   9   5  10    0.34    0.08
   9   5  11   18.38    0.34
   9   5  12    1.36    0.17
   9   7   0    6.24    0.11
   9   7   1   30.75    0.46
   9   7   2   15.00    0.24
   9   7   3   12.27    0.16
   9   7   4    3.86    0.10
   9   7   5    2.66    0.09
   9   7   6    1.21    0.09
   9   7   7    0.00    0.06
   9   7   8    0.03    0.07
   9   7   9    0.55    0.09
   9   7  10    1.09    0.10
   9   7  11    1.34    0.10
   9   9   0    4.29    0.10
   9   9   1   13.04    0.17
   9   9   2    5.81    0.12
   9   9   3   29.74    0.34
   9   9   4   12.99    0.19
   9   9   5    5.22    0.14
   9   9   6    9.90    0.18
   9   9   7    8.21    0.19
   9   9   8    0.00    0.07
   9   9   9    5.77    0.19
   9   9  10    4.06    0.17
   9   9  11    5.33    0.35
   9  11   0    6.80    0.11
   9  11   1    2.10    0.09
   9  11   2    8.72    0.18
   9  11   3   10.89    0.19
   9  11   4    9.12    0.17
   9  11   5   11.39    0.24
   9  11   6    0.07    0.07
   9  11   7    0.25    0.08
   9  11   8    0.57    0.08
   9  11   9    1.91    0.12
   9  11  10    3.40    0.32
   9  13   0    3.91    0.15
   9  13   1   37.15    0.37
   9  13   2    1.80    0.19
   9  13   3    7.89    0.28
   9  13   4    1.42    0.12
   9  13   5    0.31    0.08
   9  13   6    0.19    0.10
   9  13   7    2.35    0.16
   9  13   8    1.22    0.14
   9  13   9   14.62    0.67
   9  15   0    5.96    0.20
   9  15   1    0.35    0.06
   9  15   2    0.27    0.07
   9  15   3    5.39    0.19
   9  15   4    2.33    0.16
   9  15   5    4.46    0.17
   9  15   6    2.04    0.25
   9  15   7    3.07    0.24
   9  15   8    0.25    0.16
   9  17   0    1.15    0.08
   9  17   1    6.15    0.16
   9  17   2    7.64    0.24
   9  17   3    0.53    0.11
   9  17   4    1.88    0.17
   9  17   5    0.13    0.16
   9  17   6    5.04    0.39
   9  19   0    0.10    0.07
   9  19   1    0.08    0.06
   9  19   2    2.38    0.16
   9  19   3    3.51    0.49
   9  19   4    2.09    0.28
  10   0   0  222.69    4.96
  10   0   2   94.73    4.00
  10   0   4   17.78    0.48
  10   0   6   10.21    0.39
  10   0   8    0.10    0.14
  10   0  10    6.37    0.22
  10   0  12    2.12    0.25
  10   2   0   72.69    1.10
  10   2   1   39.60    0.74
  10   2   2   13.31    0.51
  10   2   3    0.54    0.06
  10   2   4    9.00    0.18
  10   2   5    7.84    0.14
  10   2   6    8.08    0.13
  10   2   7    0.04    0.06
  10   2   8    3.61    0.14
  10   2   9   20.62    0.37
  10   2  10    3.52    0.12
  10   2  11    1.15    0.12
  10   2  12    4.04    0.23
  10   4   0    8.23    0.19
  10   4   1   13.83    0.22
  10   4   2   15.00    0.32
  10   4   3    0.30    0.05
  10   4   4    0.67    0.06
  10   4   5    7.51    0.15
  10   4   6    5.04    0.10
  10   4   7    0.02    0.05
  10   4   8   17.57    0.33
  10   4   9    1.14    0.09
  10   4  10   21.85    0.35
  10   4  11    0.54    0.11
  10   6   0    7.44    0.12
  10   6   1    6.89    0.19
  10   6   2   55.42    0.67
  10   6   3    4.11    0.09
  10   6   4    8.58    0.15
  10   6   5   15.24    0.32
  10   6   6    0.00    0.05
  10   6   7    5.53    0.13
  10   6   8   21.78    0.34
  10   6   9    0.02    0.07
  10   6  10   17.71    0.31
  10   6  11    0.28    0.10
  10   8   0   22.10    0.28
  10   8   1    9.10    0.18
  10   8   2    3.61    0.11
  10   8   3    0.15    0.06
  10   8   4   28.29    0.32
  10   8   5    3.00    0.13
  10   8   6   29.89    0.40
  10   8   7    0.73    0.09
  10   8   8    1.72    0.12
  10   8   9    0.80    0.10
  10   8  10    0.22    0.10
  10  10   0    8.61    0.16
  10  10   1   15.11    0.16
  10  10   2   21.64    0.29
  10  10   3    0.23    0.08
  10  10   4    0.74    0.10
  10  10   5    0.12    0.07
  10  10   6    0.14    0.07
  10  10   7    3.36    0.17
  10  10   8    6.44    0.24
  10  10   9    3.31    0.15
  10  10  10    7.13    0.43
  10  12   0    5.72    0.13
  10  12   1    5.81    0.11
  10  12   2    0.04    0.07
  10  12   3    4.71    0.14
  10  12   4    0.86    0.10
  10  12   5    1.06    0.11
  10  12   6    1.58    0.14
  10  12   7    0.07    0.10
  10  12   8    3.06    0.21
  10  12   9    0.27    0.18
  10  14   0    0.84    0.07
  10  14   1    8.42    0.20
  10  14   2    7.59    0.18
  10  14   3    0.61    0.09
  10  14   4    4.99    0.19
  10  14   5    1.71    0.14
  10  14   6    0.11    0.09
  10  14   7    0.15    0.11
  10  14   8    0.10    0.16
  10  16   0    1.72    0.10
  10  16   1    7.38    0.17
  10  16   2   18.83    0.38
  10  16   3    5.95    0.24
  10  16   4    2.02    0.14
  10  16   5    9.17    0.30
  10  16   6    0.03    0.12
  10  18   0    1.10    0.09
  10  18   1    0.11    0.06
  10  18   2    2.30    0.13
  10  18   3    0.74    0.17
  10  18   4    0.79    0.15
  10  20   0    0.23    0.20
  10  20   1    1.09    0.16
  11   1   0    0.87    0.08
  11   1   1   54.43    1.04
  11   1   2    1.82    0.08
  11   1   3    0.31    0.06
  11   1   4    7.10    0.17
  11   1   5   57.44    0.92
  11   1   6    2.32    0.13
  11   1   7    2.31    0.14
  11   1   8    4.06    0.18
  11   1   9    3.44    0.18
  11   1  10    0.32    0.06
  11   1  11    0.17    0.09
  11   3   0   17.11    0.29
  11   3   1    4.31    0.09
  11   3   2    8.36    0.20
  11   3   3    5.23    0.13
  11   3   4   14.71    0.23
  11   3   5    1.42    0.09
  11   3   6    0.05    0.05
  11   3   7    0.01    0.06
  11   3   8   15.86    0.28
  11   3   9   19.85    0.47
  11   3  10    3.96    0.17
  11   3  11    9.29    0.27
  11   5   0   35.21    0.47
  11   5   1   32.38    0.32
  11   5   2    0.91    0.05
  11   5   3    1.38    0.06
  11   5   4    9.76    0.14
  11   5   5   14.86    0.25
  11   5   6    9.02    0.20
  11   5   7   32.00    0.43
  11   5   8    0.62    0.08
  11   5   9   15.17    0.27
  11   5  10    4.00    0.16
  11   5  11    2.74    0.21
  11   7   0   31.39    0.33
  11   7   1   39.92    0.38
  11   7   2    9.53    0.14
  11   7   3   37.94    0.40
  11   7   4   15.92    0.23
  11   7   5   13.78    0.24
  11   7   6    2.59    0.12
  11   7   7    3.42    0.14
  11   7   8    2.47    0.14
  11   7   9    1.13    0.11
  11   7  10    1.11    0.10
  11   9   0   25.76    0.33
  11   9   1   19.44    0.21
  11   9   2   28.93    0.34
  11   9   3   34.30    0.46
  11   9   4    2.05    0.12
  11   9   5   14.21    0.30
  11   9   6   16.79    0.32
  11   9   7    5.44    0.20
  11   9   8    0.82    0.11
  11   9   9    1.64    0.12
  11   9  10    0.48    0.16
  11  11   0    6.60    0.14
  11  11   1    2.04    0.07
  11  11   2    7.53    0.18
  11  11   3   17.44    0.27
  11  11   4    0.00    0.07
  11  11   5    4.03    0.16
  11  11   6    0.12    0.08
  11  11   7    0.38    0.10
  11  11   8    3.95    0.18
  11  11   9    7.60    0.44
  11  13   0    1.64    0.07
  11  13   1    0.40    0.07
  11  13   2    2.04    0.11
  11  13   3    4.10    0.13
  11  13   4    0.24    0.09
  11  13   5    0.11    0.10
  11  13   6    1.83    0.16
  11  13   7    0.08    0.11
  11  13   8    0.96    0.22
  11  15   0    0.02    0.06
  11  15   1   17.35    0.28
  11  15   2    0.55    0.09
  11  15   3    2.55    0.14
  11  15   4    0.08    0.10
  11  15   5    1.48    0.13
  11  15   6    0.01    0.10
  11  15   7    0.75    0.20
  11  17   0    1.37    0.09
  11  17   1   14.59    0.31
  11  17   2    0.19    0.10
  11  17   3    1.60    0.15
  11  17   4    5.38    0.51
  11  17   5    0.67    0.19
  11  19   0    0.99    0.14
  11  19   1    0.42    0.17
  11  19   2    1.80    0.18
  12   0   0   60.18    1.36
  12   0   2   30.34    0.85
  12   0   4  131.24    2.66
  12   0   6    3.88    0.30
  12   0   8    0.17    0.17
  12   0  10    4.66    0.18
  12   2   0   77.33    1.38
  12   2   1    9.37    0.19
  12   2   2    1.77    0.12
  12   2   3    0.14    0.05
  12   2   4    9.69    0.16
  12   2   5   11.20    0.20
  12   2   6    2.21    0.11
  12   2   7    0.19    0.07
  12   2   8   11.69    0.28
  12   2   9    0.20    0.09
  12   2  10    0.00    0.07
  12   2  11    0.01    0.12
  12   4   0   17.55    0.31
  12   4   1    0.67    0.06
  12   4   2   18.88    0.24
  12   4   3    3.11    0.10
  12   4   4    9.53    0.15
  12   4   5   22.39    0.31
  12   4   6    0.11    0.05
  12   4   7    0.03    0.07
  12   4   8   13.98    0.28
  12   4   9    0.13    0.07
  12   4  10   12.50    0.28
  12   6   0   27.24    0.31
  12   6   1    0.31    0.04
  12   6   2    5.98    0.11
  12   6   3    8.45    0.16
  12   6   4   41.54    0.50
  12   6   5   11.74    0.22
  12   6   6    0.21    0.06
  12   6   7    6.66    0.16
  12   6   8    3.75    0.14
  12   6   9    6.74    0.20
  12   6  10    0.77    0.12
  12   8   0   90.79    0.92
  12   8   1   10.69    0.17
  12   8   2   29.56    0.33
  12   8   3    2.94    0.07
  12   8   4    0.17    0.06
  12   8   5    1.78    0.09
  12   8   6    8.30    0.22
  12   8   7    7.30    0.23
  12   8   8   12.87    0.41
  12   8   9    2.28    0.15
  12  10   0    9.38    0.15
  12  10   1    6.14    0.13
  12  10   2    8.14    0.18
  12  10   3    3.00    0.12
  12  10   4    1.84    0.11
  12  10   5   18.66    0.33
  12  10   6    0.28    0.09
  12  10   7    5.90    0.22
  12  10   8    4.48    0.17
  12  10   9    0.12    0.17
  12  12   0    9.39    0.16
  12  12   1    0.00    0.07
  12  12   2    5.12    0.16
  12  12   3    0.60    0.09
  12  12   4    1.19    0.11
  12  12   5    0.03    0.09
  12  12   6    0.48    0.11
  12  12   7    0.30    0.12
  12  12   8    8.93    0.50
  12  14   0    5.56    0.14
  12  14   1    0.89    0.09
  12  14   2    6.59    0.18
  12  14   3    0.26    0.08
  12  14   4    2.95    0.16
  12  14   5    9.80    0.43
  12  14   6    2.51    0.24
  12  14   7    0.22    0.16
  12  16   0    7.13    0.19
  12  16   1    7.40    0.21
  12  16   2    8.46    0.23
  12  16   3    0.01    0.12
  12  16   4    3.10    0.18
  12  16   5    0.24    0.12
  12  18   0    3.74    0.17
  12  18   1    1.16    0.12
  12  18   2    0.05    0.14
  12  18   3    5.58    0.29
  13   1   0    0.57    0.05
  13   1   1    4.49    0.11
  13   1   2    6.30    0.13
  13   1   3   24.16    0.33
  13   1   4    0.30    0.07
  13   1   5   11.28    0.28
  13   1   6    2.08    0.14
  13   1   7    7.41    0.23
  13   1   8    4.64    0.18
  13   1   9    4.10    0.13
  13   1  10    2.47    0.13
  13   3   0   19.11    0.30
  13   3   1    0.10    0.04
  13   3   2   34.22    0.42
  13   3   3   21.94    0.33
  13   3   4    0.24    0.06
  13   3   5    0.36    0.05
  13   3   6    0.29    0.06
  13   3   7    0.00    0.05
  13   3   8    1.22    0.15
  13   3   9    1.11    0.11
  13   3  10    0.01    0.07
  13   5   0    1.90    0.07
  13   5   1   12.97    0.20
  13   5   2   12.68    0.18
  13   5   3    4.12    0.10
  13   5   4    4.55    0.17
  13   5   5    0.44    0.06
  13   5   6   12.85    0.27
  13   5   7   35.65    0.50
  13   5   8    0.08    0.07
  13   5   9   14.46    0.28
  13   5  10    0.31    0.22
  13   7   0    2.59    0.06
  13   7   1    2.07    0.05
  13   7   2    0.28    0.06
  13   7   3   56.26    0.63
  13   7   4    9.24    0.17
  13   7   5    9.58    0.23
  13   7   6    0.31    0.07
  13   7   7   18.41    0.34
  13   7   8    1.01    0.10
  13   7   9    0.78    0.11
  13   9   0    0.00    0.05
  13   9   1    7.14    0.14
  13   9   2    2.16    0.08
  13   9   3    3.81    0.16
  13   9   4    1.96    0.12
  13   9   5    2.35    0.11
  13   9   6   21.50    0.42
  13   9   7   18.39    0.43
  13   9   8    0.16    0.09
  13   9   9    2.08    0.22
  13  11   0    1.79    0.09
  13  11   1    0.02    0.06
  13  11   2    6.62    0.19
  13  11   3   11.20    0.23
  13  11   4    6.86    0.20
  13  11   5    4.41    0.27
  13  11   6    0.14    0.10
  13  11   7    1.15    0.11
  13  11   8    0.00    0.16
  13  13   0    0.27    0.06
  13  13   1    2.62    0.11
  13  13   2    1.57    0.09
  13  13   3    6.17    0.21
  13  13   4    0.67    0.11
  13  13   5    2.32    0.27
  13  13   6    0.49    0.15
  13  13   7    0.98    0.20
  13  15   0    2.57    0.20
  13  15   1    9.16    0.34
  13  15   2    0.34    0.10
  13  15   3    0.23    0.11
  13  15   4    1.82    0.20
  13  15   5    5.53    0.23
  13  17   0    6.23    0.22
  13  17   1    3.54    0.19
  13  17   2    0.35    0.16
  13  17   3    0.09    0.23
  13  19   0    3.35    0.20
  13  19   1    1.39    0.25
  14   0   0    0.00    0.08
  14   0   2   13.28    0.35
  14   0   4  165.62    3.90
  14   0   6   37.82    1.18
  14   0   8    5.86    0.29
  14   0  10    0.00    0.17
  14   2   0   22.38    0.32
  14   2   1   38.51    0.52
  14   2   2   64.12    0.80
  14   2   3   10.56    0.20
  14   2   4    1.18    0.07
  14   2   5    0.37    0.08
  14   2   6    0.23    0.08
  14   2   7    0.38    0.08
  14   2   8    9.57    0.32
  14   2   9    0.26    0.08
  14   2  10    2.28    0.22
  14   4   0    7.04    0.13
  14   4   1    0.04    0.04
  14   4   2    3.01    0.09
  14   4   3   24.16    0.32
  14   4   4    1.16    0.08
  14   4   5    2.56    0.08
  14   4   6    1.09    0.09
  14   4   7    0.03    0.07
  14   4   8    2.32    0.12
  14   4   9    0.61    0.08
  14   6   0    0.94    0.07
  14   6   1   11.06    0.15
  14   6   2    0.89    0.06
  14   6   3    0.29    0.05
  14   6   4    0.44    0.07
  14   6   5    1.30    0.09
  14   6   6    9.72    0.21
  14   6   7    0.28    0.08
  14   6   8    3.02    0.13
  14   6   9    7.55    0.27
  14   8   0    1.60    0.07
  14   8   1    3.01    0.10
  14   8   2   40.74    0.50
  14   8   3    0.01    0.06
  14   8   4    0.95    0.08
  14   8   5    4.13    0.16
  14   8   6   15.76    0.33
  14   8   7    3.31    0.14
  14   8   8    4.16    0.20
  14  10   0   10.93    0.16
  14  10   1    3.66    0.13
  14  10   2    0.80    0.08
  14  10   3    7.80    0.20
  14  10   4    3.56    0.15
  14  10   5    1.01    0.11
  14  10   6    8.12    0.27
  14  10   7    0.48    0.10
  14  10   8    0.42    0.16
  14  12   0   22.70    0.31
  14  12   1   11.34    0.22
  14  12   2    0.01    0.08
  14  12   3    0.70    0.10
  14  12   4    0.52    0.11
  14  12   5    1.59    0.14
  14  12   6    1.12    0.21
  14  12   7    1.01    0.19
  14  14   0    6.50    0.20
  14  14   1    1.27    0.10
  14  14   2    0.00    0.09
  14  14   3    2.90    0.15
  14  14   4    3.77    0.16
  14  14   5    0.00    0.09
  14  14   6    6.36    0.41
  14  16   0    1.29    0.12
  14  16   1    2.18    0.16
  14  16   2    0.02    0.12
  14  16   3    2.29    0.18
  14  16   4    6.06    0.27
  14  18   0    2.17    0.20
  14  18   1    4.26    0.28
  15   1   0   12.47    0.18
  15   1   1   63.67    0.71
  15   1   2   17.97    0.36
  15   1   3   97.74    1.56
  15   1   4    8.26    0.20
  15   1   5   15.34    0.33
  15   1   6    1.12    0.11
  15   1   7   11.74    0.30
  15   1   8    1.90    0.19
  15   1   9    0.99    0.10
  15   3   0    2.35    0.08
  15   3   1    1.73    0.06
  15   3   2   11.67    0.18
  15   3   3    7.68    0.17
  15   3   4   11.78    0.21
  15   3   5    4.64    0.13
  15   3   6    0.00    0.05
  15   3   7   14.59    0.35
  15   3   8    2.60    0.14
  15   3   9    0.07    0.07
  15   5   0    2.72    0.07
  15   5   1    2.09    0.07
  15   5   2   36.46    0.43
  15   5   3    1.50    0.09
  15   5   4    0.06    0.05
  15   5   5   17.54    0.29
  15   5   6    2.93    0.12
  15   5   7    0.03    0.06
  15   5   8    4.97    0.18
  15   5   9   18.03    0.81
  15   7   0    0.14    0.04
  15   7   1    0.09    0.04
  15   7   2   32.49    0.46
  15   7   3    0.00    0.06
  15   7   4    8.74    0.20
  15   7   5   10.20    0.22
  15   7   6    3.06    0.14
  15   7   7   18.38    0.31
  15   7   8    4.01    0.16
  15   9   0    0.06    0.05
  15   9   1   17.39    0.27
  15   9   2    3.60    0.11
  15   9   3    0.02    0.06
  15   9   4    2.82    0.13
  15   9   5   14.90    0.34
  15   9   6    3.73    0.16
  15   9   7   11.27    0.29
  15   9   8    8.32    0.43
  15  11   0    4.68    0.13
  15  11   1    5.46    0.18
  15  11   2   18.42    0.34
  15  11   3    1.23    0.09
  15  11   4    0.08    0.08
  15  11   5    0.33    0.11
  15  11   6    0.82    0.13
  15  11   7    0.00    0.13
  15  13   0    2.34    0.10
  15  13   1    3.91    0.15
  15  13   2    8.14    0.26
  15  13   3    0.03    0.09
  15  13   4    0.66    0.10
  15  13   5    5.75    0.49
  15  13   6    0.00    0.14
  15  15   0    1.10    0.13
  15  15   1    1.06    0.20
  15  15   2    1.98    0.17
  15  15   3    5.33    0.36
  15  15   4    0.00    0.12
  15  17   0   13.77    0.33
  15  17   1    0.12    0.15
  15  17   2    1.98    0.18
  16   0   0   37.37    0.55
  16   0   2    5.95    0.16
  16   0   4   11.25    0.37
  16   0   6   55.12    1.23
  16   0   8   12.58    0.29
  16   2   0    0.13    0.04
  16   2   1   23.61    0.34
  16   2   2   23.14    0.32
  16   2   3   20.95    0.28
  16   2   4   11.09    0.24
  16   2   5    8.13    0.21
  16   2   6    3.15    0.13
  16   2   7    3.14    0.15
  16   2   8    0.88    0.10
  16   2   9   14.61    0.70
  16   4   0   15.82    0.21
  16   4   1    0.21    0.04
  16   4   2    3.87    0.11
  16   4   3    4.10    0.12
  16   4   4    0.57    0.06
  16   4   5    0.47    0.07
  16   4   6    6.86    0.18
  16   4   7    0.97    0.10
  16   4   8    3.89    0.15
  16   6   0    2.57    0.10
  16   6   1   40.93    0.42
  16   6   2    5.13    0.11
  16   6   3   17.46    0.31
  16   6   4    0.39    0.07
  16   6   5    5.67    0.19
  16   6   6   21.46    0.38
  16   6   7    0.27    0.07
  16   6   8   12.52    0.50
  16   8   0    2.84    0.09
  16   8   1    2.72    0.09
  16   8   2    7.37    0.15
  16   8   3    1.37    0.08
  16   8   4   10.09    0.22
  16   8   5    5.73    0.19
  16   8   6   13.36    0.43
  16   8   7    0.11    0.07
  16  10   0    4.48    0.11
  16  10   1   10.41    0.22
  16  10   2    1.70    0.09
  16  10   3   12.98    0.24
  16  10   4    0.50    0.12
  16  10   5    0.12    0.10
  16  10   6    4.55    0.21
  16  10   7    0.23    0.15
  16  12   0    1.11    0.09
  16  12   1    2.23    0.14
  16  12   2    1.28    0.13
  16  12   3    0.86    0.11
  16  12   4    6.54    0.29
  16  12   5    0.18    0.19
  16  12   6    0.00    0.13
  16  14   0    0.20    0.08
  16  14   1    1.77    0.13
  16  14   2    0.82    0.10
  16  14   3    1.15    0.14
  16  14   4   11.64    0.60
  16  16   0    0.96    0.17
  16  16   1    0.00    0.14
  16  16   2    0.01    0.15
  16  18   0    0.27    0.14
  17   1   0    5.31    0.10
  17   1   1    0.40    0.04
  17   1   2   17.74    0.32
  17   1   3    6.43    0.19
  17   1   4    1.92    0.12
  17   1   5   30.03    0.56
  17   1   6    5.85    0.21
  17   1   7    8.63    0.36
  17   1   8    1.09    0.11
  17   3   0    0.10    0.04
  17   3   1  106.28    1.19
  17   3   2    0.69    0.07
  17   3   3    0.39    0.06
  17   3   4    2.35    0.10
  17   3   5    2.64    0.11
  17   3   6    0.56    0.10
  17   3   7    0.83    0.09
  17   3   8    1.39    0.13
  17   5   0    6.79    0.13
  17   5   1    0.42    0.06
  17   5   2   47.92    0.63
  17   5   3    3.81    0.12
  17   5   4    0.72    0.07
  17   5   5   17.99    0.30
  17   5   6    0.03    0.06
  17   5   7    0.05    0.08
  17   5   8    5.88    0.39
  17   7   0    2.50    0.12
  17   7   1   14.99    0.26
  17   7   2    1.38    0.09
  17   7   3    1.21    0.09
  17   7   4    2.12    0.11
  17   7   5    3.99    0.14
  17   7   6    0.65    0.08
  17   7   7    6.11    0.22
  17   9   0    1.61    0.07
  17   9   1    5.38    0.14
  17   9   2   12.04    0.22
  17   9   3    0.00    0.06
  17   9   4    0.45    0.09
  17   9   5    2.53    0.13
  17   9   6    1.58    0.18
  17  11   0    4.54    0.14
  17  11   1    1.63    0.09
  17  11   2    8.49    0.22
  17  11   3    7.82    0.20
  17  11   4    2.39    0.15
  17  11   5    3.28    0.25
  17  13   0    1.80    0.12
  17  13   1    1.44    0.14
  17  13   2    0.00    0.09
  17  13   3    7.15    0.23
  17  13   4    0.93    0.17
  17  15   0    0.24    0.11
  17  15   1    0.61    0.12
  17  15   2    0.72    0.14
  17  15   3    6.08    0.37
  17  17   0    0.29    0.13
  18   0   0    1.00    0.07
  18   0   2   19.35    0.39
  18   0   4   11.08    0.39
  18   0   6    5.32    0.24
  18   2   0    7.35    0.14
  18   2   1    0.09    0.05
  18   2   2    8.15    0.22
  18   2   3    0.44    0.07
  18   2   4   27.07    0.47
  18   2   5    0.18    0.08
  18   2   6   17.31    0.38
  18   2   7    1.82    0.11
  18   4   0   40.76    0.49
  18   4   1   13.36    0.27
  18   4   2    7.84    0.17
  18   4   3    3.30    0.10
  18   4   4    9.49    0.18
  18   4   5    0.01    0.06
  18   4   6    0.00    0.08
  18   4   7    0.81    0.08
  18   6   0    2.97    0.09
  18   6   1    2.50    0.09
  18   6   2    6.61    0.20
  18   6   3    6.89    0.21
  18   6   4    2.92    0.13
  18   6   5    0.96    0.08
  18   6   6    0.32    0.07
  18   6   7   12.81    0.63
  18   8   0    0.60    0.07
  18   8   1    0.14    0.06
  18   8   2    7.02    0.17
  18   8   3    2.95    0.13
  18   8   4    8.19    0.22
  18   8   5    0.03    0.07
  18   8   6   16.34    0.39
  18  10   0   16.81    0.27
  18  10   1    3.41    0.13
  18  10   2    3.08    0.13
  18  10   3   10.31    0.26
  18  10   4    0.07    0.09
  18  10   5    0.92    0.11
  18  12   0    2.55    0.13
  18  12   1    0.08    0.10
  18  12   2    3.88    0.17
  18  12   3    0.98    0.13
  18  12   4    7.11    0.39
  18  14   0    0.55    0.13
  18  14   1    0.05    0.11
  18  14   2    1.93    0.24
  18  14   3    0.38    0.17
  18  16   0    0.27    0.14
  19   1   0   13.58    0.29
  19   1   1    2.48    0.09
  19   1   2    1.98    0.09
  19   1   3   12.49    0.23
  19   1   4    2.13    0.11
  19   1   5   10.43    0.27
  19   1   6    0.16    0.08
  19   1   7   10.04    0.28
  19   3   0    1.57    0.12
  19   3   1    5.84    0.16
  19   3   2    2.65    0.11
  19   3   3   25.16    0.42
  19   3   4    2.37    0.14
  19   3   5    2.79    0.13
  19   3   6    0.09    0.07
  19   3   7    0.18    0.15
  19   5   0    0.61    0.08
  19   5   1    1.83    0.10
  19   5   2    8.38    0.20
  19   5   3    0.10    0.07
  19   5   4    0.30    0.07
  19   5   5    3.74    0.13
  19   5   6    0.01    0.08
  19   7   0    0.29    0.06
  19   7   1   19.32    0.32
  19   7   2   14.36    0.28
  19   7   3   27.35    0.47
  19   7   4    0.06    0.07
  19   7   5    8.34    0.33
  19   7   6    0.35    0.10
  19   9   0    0.54    0.07
  19   9   1    0.97    0.08
  19   9   2   16.90    0.32
  19   9   3    1.90    0.12
  19   9   4    0.40    0.08
  19   9   5    1.58    0.22
  19  11   0    6.98    0.21
  19  11   1    4.17    0.17
  19  11   2    0.04    0.10
  19  11   3    1.92    0.17
  19  11   4    0.53    0.18
  19  13   0    0.00    0.10
  19  13   1    1.45    0.13
  19  13   2    0.40    0.19
  19  13   3   10.04    0.50
  19  15   0    5.03    0.25
  19  15   1    0.11    0.17
  20   0   0   55.38    0.90
  20   0   2   17.94    0.75
  20   0   4   32.36    0.75
  20   0   6   23.69    0.71
  20   2   0   24.81    0.43
  20   2   1    0.76    0.08
  20   2   2    8.11    0.22
  20   2   3    0.02    0.07
  20   2   4    1.41    0.10
  20   2   5    0.22    0.07
  20   2   6    3.57    0.16
  20   4   0    3.36    0.12
  20   4   1   20.32    0.30
  20   4   2    2.26    0.09
  20   4   3    4.60    0.14
  20   4   4    8.16    0.20
  20   4   5    0.26    0.09
  20   4   6    0.59    0.17
  20   6   0    0.53    0.07
  20   6   1    5.92    0.17
  20   6   2    4.62    0.21
  20   6   3    0.45    0.08
  20   6   4    6.13    0.18
  20   6   5    5.12    0.16
  20   8   0   28.68    0.40
  20   8   1   12.98    0.24
  20   8   2    4.78    0.17
  20   8   3    0.06    0.08
  20   8   4    0.08    0.07
  20   8   5    2.99    0.25
  20  10   0    4.59    0.15
  20  10   1    0.32    0.07
  20  10   2   10.74    0.24
  20  10   3    4.27    0.20
  20  10   4    2.13    0.25
  20  12   0   10.22    0.25
  20  12   1    1.65    0.13
  20  12   2    0.71    0.21
  20  12   3    0.81    0.20
  20  14   0    1.16    0.16
  20  14   1    0.14    0.17
  21   1   0    3.90    0.12
  21   1   1    2.57    0.13
  21   1   2    0.01    0.05
  21   1   3   11.79    0.25
  21   1   4    1.79    0.10
  21   1   5    7.42    0.21
  21   3   0    0.65    0.07
  21   3   1    0.00    0.06
  21   3   2    3.10    0.12
  21   3   3   13.54    0.25
  21   3   4    3.19    0.15
  21   3   5    6.85    0.19
  21   5   0    3.61    0.13
  21   5   1   33.09    0.50
  21   5   2    0.78    0.08
  21   5   3    1.65    0.10
  21   5   4    4.85    0.16
  21   5   5    0.08    0.08
  21   7   0    0.03    0.07
  21   7   1    1.02    0.09
  21   7   2    8.25    0.21
  21   7   3   11.70    0.26
  21   7   4    0.15    0.07
  21   9   0    0.07    0.07
  21   9   1    3.51    0.14
  21   9   2    6.86    0.20
  21   9   3    3.71    0.17
  21   9   4    0.00    0.12
  21  11   0    4.03    0.16
  21  11   1    9.42    0.41
  21  11   2    0.12    0.17
  21  11   3    0.19    0.15
  21  13   0    4.23    0.28
  21  13   1    2.41    0.28
  22   0   0    7.04    0.19
  22   0   2    2.51    0.22
  22   0   4    6.65    0.23
  22   2   0    0.10    0.06
  22   2   1    6.45    0.17
  22   2   2   18.82    0.30
  22   2   3    7.57    0.19
  22   2   4    3.61    0.17
  22   2   5    0.01    0.14
  22   4   0   32.65    0.41
  22   4   1    0.21    0.06
  22   4   2    5.16    0.19
  22   4   3    1.51    0.09
  22   4   4    0.37    0.09
  22   6   0   25.45    0.47
  22   6   1    7.79    0.23
  22   6   2    7.96    0.23
  22   6   3    5.49    0.20
  22   6   4    4.64    0.23
  22   8   0    3.25    0.14
  22   8   1    0.62    0.09
  22   8   2   18.06    0.37
  22   8   3    0.99    0.11
  22  10   0    1.04    0.11
  22  10   1    0.28    0.10
  22  10   2    0.37    0.18
  22  12   0    5.74    0.41
  22  12   1    0.32    0.17
  23   1   0    5.39    0.15
  23   1   1    4.96    0.23
  23   1   2    1.72    0.10
  23   1   3    6.52    0.17
  23   1   4    0.85    0.09
  23   3   0    3.51    0.11
  23   3   1   16.36    0.26
  23   3   2    0.51    0.07
  23   3   3    0.60    0.08
  23   3   4    0.00    0.10
  23   5   0    3.32    0.14
  23   5   1    8.79    0.23
  23   5   2    3.51    0.14
  23   5   3    3.77    0.16
  23   7   0    1.47    0.13
  23   7   1    2.18    0.12
  23   7   2    4.01    0.16
  23   7   3    0.71    0.15
  23   9   0    0.69    0.09
  23   9   1    2.00    0.13
  23   9   2    0.29    0.15
  23  11   0    0.44    0.13
  23  11   1    7.06    0.40
  24   0   0    1.76    0.13
  24   0   2    0.97    0.13
  24   2   0    8.32    0.17
  24   2   1    2.99    0.10
  24   2   2    9.43    0.21
  24   2   3    0.28    0.07
  24   4   0   24.71    0.40
  24   4   1    2.45    0.11
  24   4   2    5.94    0.25
  24   4   3    1.90    0.32
  24   6   0    9.71    0.25
  24   6   1    3.23    0.15
  24   6   2    0.44    0.09
  24   8   0    2.56    0.21
  24   8   1    0.10    0.13
  24   8   2    2.58    0.23
  24  10   0   15.56    0.50
  25   1   0    0.44    0.06
  25   1   1    0.21    0.06
  25   1   2    2.27    0.14
  25   3   0    3.48    0.11
  25   3   1   17.42    0.27
  25   3   2    0.31    0.10
  25   5   0    0.83    0.09
  25   5   1    1.63    0.12
  25   7   0    1.15    0.12
  25   7   1    1.51    0.15
  25   9   0    0.11    0.14
  26   0   0    1.69    0.22
  26   2   0    6.47    0.21
  26   2   1    0.30    0.08
  26   4   0   11.31    0.41
  26   4   1    0.04    0.09
  26   6   0    1.19    0.12
  26   8   0    1.32    0.19
  27   1   0    6.53    0.19
  27   3   0    2.36    0.35
  27   5   0    2.29    0.20
   0   0   0    0.00    0.00
;
_shelx_hkl_checksum               41420

#===end

data_5

_audit_creation_date              2014-05-08
_audit_creation_method
;
Olex2 1.2
(compiled 2014.03.20 svn.r2914 for OlexSys, GUI svn.r4816)
;
_shelxl_version_number            2013-4
_publ_contact_author_address      ?
_publ_contact_author_email        ?
_publ_contact_author_name         ''
_publ_contact_author_phone        ?
_publ_section_references
;
Dolomanov, O.V., Bourhis, L.J., Gildea, R.J, Howard, J.A.K. & Puschmann, H.
 (2009), J. Appl. Cryst. 42, 339-341.

Sheldrick, G.M. (2008). Acta Cryst. A64, 112-122.
;
_chemical_name_common             ?
_chemical_name_systematic
;
 ?
;
_chemical_formula_moiety          'C31 H37 B F2 N3 P'
_chemical_formula_sum             'C31 H37 B F2 N3 P'
_chemical_formula_weight          531.41
_chemical_melting_point           ?
loop_
  _atom_type_symbol
  _atom_type_description
  _atom_type_scat_dispersion_real
  _atom_type_scat_dispersion_imag
  _atom_type_scat_source
 'C' 'C' 0.0181 0.0091 'International Tables Vol C Tables 4.2.6.8 and 6.1.1.4'
 'H' 'H' 0.0000 0.0000 'International Tables Vol C Tables 4.2.6.8 and 6.1.1.4'
 'B' 'B' 0.0090 0.0039 'International Tables Vol C Tables 4.2.6.8 and 6.1.1.4'
 'F' 'F' 0.0727 0.0534 'International Tables Vol C Tables 4.2.6.8 and 6.1.1.4'
 'N' 'N' 0.0311 0.0180 'International Tables Vol C Tables 4.2.6.8 and 6.1.1.4'
 'P' 'P' 0.2955 0.4335 'International Tables Vol C Tables 4.2.6.8 and 6.1.1.4'

_shelx_space_group_comment
;
The symmetry employed for this shelxl refinement is uniquely defined
by the following loop, which should always be used as a source of
symmetry information in preference to the above space-group names.
They are only intended as comments.
;
_space_group_crystal_system       'monoclinic'
_space_group_IT_number            14
_space_group_name_H-M_alt         'P 1 21/c 1'
_space_group_name_Hall            '-P 2ybc'
loop_
  _space_group_symop_operation_xyz
 'x, y, z'
 '-x, y+1/2, -z+1/2'
 '-x, -y, -z'
 'x, -y-1/2, z-1/2'

_cell_length_a                    8.4508(4)
_cell_length_b                    41.4961(16)
_cell_length_c                    8.0700(3)
_cell_angle_alpha                 90
_cell_angle_beta                  94.122(4)
_cell_angle_gamma                 90
_cell_volume                      2822.6(2)
_cell_formula_units_Z             4
_cell_measurement_reflns_used     3948
_cell_measurement_temperature     100(2)
_cell_measurement_theta_max       64.752
_cell_measurement_theta_min       4.261
_shelx_estimated_absorpt_T_max    0.976
_shelx_estimated_absorpt_T_min    0.844
_exptl_absorpt_coefficient_mu     1.169
_exptl_absorpt_correction_T_max   0.9844
_exptl_absorpt_correction_T_min   0.9260
_exptl_absorpt_correction_type    integration
_exptl_absorpt_process_details
'A face indexed absorption correction was applied via XPREP'
_exptl_crystal_colour             orange
_exptl_crystal_colour_primary     orange
_exptl_crystal_density_diffrn     1.251
_exptl_crystal_density_meas       ?
_exptl_crystal_density_method     ?
_exptl_crystal_description        'plate'
_exptl_crystal_F_000              1128
_exptl_crystal_size_max           0.15
_exptl_crystal_size_mid           0.098
_exptl_crystal_size_min           0.021
_exptl_special_details
;
 ?
;
_exptl_transmission_factor_max    ?
_exptl_transmission_factor_min    ?
_diffrn_reflns_av_R_equivalents   0.0769
_diffrn_reflns_av_unetI/netI      0.0880
_diffrn_reflns_Laue_measured_fraction_full 0.849
_diffrn_reflns_Laue_measured_fraction_max 0.935
_diffrn_reflns_limit_h_max        9
_diffrn_reflns_limit_h_min        -9
_diffrn_reflns_limit_k_max        42
_diffrn_reflns_limit_k_min        -48
_diffrn_reflns_limit_l_max        8
_diffrn_reflns_limit_l_min        -9
_diffrn_reflns_number             10525
_diffrn_reflns_point_group_measured_fraction_full 0.849
_diffrn_reflns_point_group_measured_fraction_max 0.935
_diffrn_reflns_theta_full         67.679
_diffrn_reflns_theta_max          63.703
_diffrn_reflns_theta_min          2.129
_diffrn_ambient_temperature       100.03
_diffrn_detector_area_resol_mean  ?
_diffrn_measured_fraction_theta_full 0.849
_diffrn_measured_fraction_theta_max 0.935
_diffrn_measurement_device_type   'Bruker APEX-II CCD'
_diffrn_measurement_method        '\f and \w scans'
_diffrn_radiation_type            CuK\a
_diffrn_radiation_wavelength      1.54178
_diffrn_source                    ?
_diffrn_standards_number          0
_reflns_Friedel_coverage          0.000
_reflns_Friedel_fraction_full     .
_reflns_Friedel_fraction_max      .
_reflns_number_gt                 3111
_reflns_number_total              4343
_reflns_special_details
;
 Reflections were merged by SHELXL according to the crystal
 class for the calculation of statistics and refinement.
 
 _reflns_Friedel_fraction is defined as the number of unique
 Friedel pairs measured divided by the number that would be
 possible theoretically, ignoring centric projections and
 systematic absences.
;
_reflns_threshold_expression      'I > 2\s(I)'
_computing_cell_refinement        ?
_computing_data_collection        ?
_computing_data_reduction         ?
_computing_molecular_graphics     'Olex2 (Dolomanov et al., 2009)'
_computing_publication_material   'Olex2 (Dolomanov et al., 2009)'
_computing_structure_refinement   'ShelXL (Sheldrick, 2008)'
_computing_structure_solution     'ShelXT (Sheldrick, 2008)'
_refine_diff_density_max          0.781
_refine_diff_density_min          -0.398
_refine_diff_density_rms          0.075
_refine_ls_extinction_coef        .
_refine_ls_extinction_method      none
_refine_ls_goodness_of_fit_ref    1.096
_refine_ls_hydrogen_treatment     mixed
_refine_ls_matrix_type            full
_refine_ls_number_parameters      353
_refine_ls_number_reflns          4343
_refine_ls_number_restraints      0
_refine_ls_R_factor_all           0.1133
_refine_ls_R_factor_gt            0.0838
_refine_ls_restrained_S_all       1.096
_refine_ls_shift/su_max           0.001
_refine_ls_shift/su_mean          0.000
_refine_ls_structure_factor_coef  Fsqd
_refine_ls_weighting_details
'w=1/[\s^2^(Fo^2^)+(0.0764P)^2^+7.7468P] where P=(Fo^2^+2Fc^2^)/3'
_refine_ls_weighting_scheme       calc
_refine_ls_wR_factor_gt           0.2054
_refine_ls_wR_factor_ref          0.2168
_refine_special_details
;
 ?
;
_olex2_refinement_description
;
1. Fixed Uiso
 At 1.2 times of:
  All C(H) groups, All C(H,H) groups
 At 1.5 times of:
  All C(H,H,H) groups
2.a Secondary CH2 refined with riding coordinates:
 C11(H11A,H11B), C15(H15A,H15B), C18(H18A,H18B), C19(H19A,H19B)
2.b Aromatic/amide H refined with riding coordinates:
 C21(H21), C22(H22), C23(H23), C24(H24), C25(H25), C27(H27), C28(H28),
 C29(H29), C30(H30), C31(H31)
2.c Idealised Me refined as rotating group:
 C10(H10A,H10B,H10C), C12(H12A,H12B,H12C), C13(H13A,H13B,H13C), C14(H14A,H14B,
 H14C), C16(H16A,H16B,H16C), C17(H17A,H17B,H17C)
;
_atom_sites_solution_hydrogens    mixed
_atom_sites_solution_primary      direct
_atom_sites_solution_secondary    ?
loop_
  _atom_site_label
  _atom_site_type_symbol
  _atom_site_fract_x
  _atom_site_fract_y
  _atom_site_fract_z
  _atom_site_U_iso_or_equiv
  _atom_site_adp_type
  _atom_site_occupancy
  _atom_site_site_symmetry_order
  _atom_site_calc_flag
  _atom_site_refinement_flags_posn
  _atom_site_refinement_flags_adp
  _atom_site_refinement_flags_occupancy
  _atom_site_disorder_assembly
  _atom_site_disorder_group
 P1 P 0.38396(17) 0.18908(3) 0.48769(17) 0.0258(4) Uani 1 1 d . . . . .
 F1 F 1.0735(3) 0.09208(7) 0.4849(4) 0.0287(7) Uani 1 1 d . . . . .
 F2 F 1.0728(4) 0.04626(7) 0.3329(4) 0.0306(7) Uani 1 1 d . . . . .
 N1 N 0.8478(5) 0.05611(9) 0.4913(5) 0.0199(9) Uani 1 1 d . . . . .
 N2 N 0.8884(5) 0.08785(10) 0.2392(5) 0.0227(10) Uani 1 1 d . . . . .
 N3 N 0.4764(6) 0.09570(10) 0.3461(6) 0.0243(10) Uani 1 1 d . . . . .
 H3 H 0.421(6) 0.0839(12) 0.405(6) 0.008(12) Uiso 1 1 d . . . . .
 C1 C 0.8750(6) 0.03635(12) 0.6263(6) 0.0229(12) Uani 1 1 d . . . . .
 C2 C 0.7280(6) 0.02832(13) 0.6876(7) 0.0271(12) Uani 1 1 d . . . . .
 C3 C 0.6092(6) 0.04495(13) 0.5931(7) 0.0254(12) Uani 1 1 d . . . . .
 C4 C 0.6873(6) 0.06229(12) 0.4721(6) 0.0199(11) Uani 1 1 d . . . . .
 C5 C 0.6280(6) 0.08434(12) 0.3478(7) 0.0225(12) Uani 1 1 d . . . . .
 C6 C 0.7286(6) 0.09463(12) 0.2227(6) 0.0206(11) Uani 1 1 d . . . . .
 C7 C 0.6921(6) 0.10728(12) 0.0616(6) 0.0219(11) Uani 1 1 d . . . . .
 C8 C 0.8340(7) 0.10873(12) -0.0156(6) 0.0252(12) Uani 1 1 d . . . . .
 C9 C 0.9523(6) 0.09683(12) 0.0942(6) 0.0241(12) Uani 1 1 d . . . . .
 C10 C 1.0364(6) 0.02696(13) 0.6929(7) 0.0271(12) Uani 1 1 d . . . . .
 H10A H 1.0867 0.0138 0.6105 0.041 Uiso 1 1 calc GR . . . .
 H10B H 1.0293 0.0145 0.7951 0.041 Uiso 1 1 calc GR . . . .
 H10C H 1.1001 0.0464 0.7170 0.041 Uiso 1 1 calc GR . . . .
 C11 C 0.7044(7) 0.00577(13) 0.8315(7) 0.0300(13) Uani 1 1 d . . . . .
 H11A H 0.6071 -0.0071 0.8060 0.036 Uiso 1 1 calc R . . . .
 H11B H 0.7953 -0.0093 0.8444 0.036 Uiso 1 1 calc R . . . .
 C12 C 0.6903(7) 0.02345(14) 0.9922(7) 0.0359(14) Uani 1 1 d . . . . .
 H12A H 0.5937 0.0366 0.9843 0.054 Uiso 1 1 calc GR . . . .
 H12B H 0.7830 0.0374 1.0143 0.054 Uiso 1 1 calc GR . . . .
 H12C H 0.6849 0.0079 1.0829 0.054 Uiso 1 1 calc GR . . . .
 C13 C 0.4353(7) 0.04311(14) 0.6151(7) 0.0310(13) Uani 1 1 d . . . . .
 H13A H 0.3991 0.0637 0.6588 0.046 Uiso 1 1 calc GR . . . .
 H13B H 0.4149 0.0258 0.6932 0.046 Uiso 1 1 calc GR . . . .
 H13C H 0.3779 0.0387 0.5076 0.046 Uiso 1 1 calc GR . . . .
 C14 C 0.5296(7) 0.11389(13) -0.0221(7) 0.0308(13) Uani 1 1 d . . . . .
 H14A H 0.4503 0.1010 0.0312 0.046 Uiso 1 1 calc GR . . . .
 H14B H 0.5286 0.1081 -0.1399 0.046 Uiso 1 1 calc GR . . . .
 H14C H 0.5046 0.1368 -0.0118 0.046 Uiso 1 1 calc GR . . . .
 C15 C 0.8525(7) 0.12065(14) -0.1899(7) 0.0298(13) Uani 1 1 d . . . . .
 H15A H 0.7726 0.1100 -0.2673 0.036 Uiso 1 1 calc R . . . .
 H15B H 0.9590 0.1146 -0.2235 0.036 Uiso 1 1 calc R . . . .
 C16 C 0.8326(8) 0.15673(15) -0.2035(7) 0.0380(15) Uani 1 1 d . . . . .
 H16A H 0.8514 0.1637 -0.3164 0.057 Uiso 1 1 calc GR . . . .
 H16B H 0.9088 0.1673 -0.1240 0.057 Uiso 1 1 calc GR . . . .
 H16C H 0.7245 0.1626 -0.1787 0.057 Uiso 1 1 calc GR . . . .
 C17 C 1.1228(6) 0.09260(14) 0.0650(7) 0.0304(13) Uani 1 1 d . . . . .
 H17A H 1.1833 0.0884 0.1710 0.046 Uiso 1 1 calc GR . . . .
 H17B H 1.1628 0.1123 0.0152 0.046 Uiso 1 1 calc GR . . . .
 H17C H 1.1348 0.0744 -0.0104 0.046 Uiso 1 1 calc GR . . . .
 C18 C 0.4399(7) 0.13049(13) 0.3306(7) 0.0265(12) Uani 1 1 d . . . . .
 H18A H 0.3434 0.1335 0.2552 0.032 Uiso 1 1 calc R . . . .
 H18B H 0.5288 0.1417 0.2818 0.032 Uiso 1 1 calc R . . . .
 C19 C 0.4136(7) 0.14495(12) 0.4995(7) 0.0270(12) Uani 1 1 d . . . . .
 H19A H 0.5066 0.1402 0.5773 0.032 Uiso 1 1 calc R . . . .
 H19B H 0.3194 0.1348 0.5438 0.032 Uiso 1 1 calc R . . . .
 C20 C 0.3794(7) 0.19778(12) 0.7104(6) 0.0266(12) Uani 1 1 d . . . . .
 C21 C 0.5088(7) 0.21473(13) 0.7828(7) 0.0306(13) Uani 1 1 d . . . . .
 H21 H 0.5903 0.2218 0.7160 0.037 Uiso 1 1 calc R . . . .
 C22 C 0.5197(8) 0.22144(13) 0.9517(7) 0.0334(14) Uani 1 1 d . . . . .
 H22 H 0.6082 0.2330 1.0005 0.040 Uiso 1 1 calc R . . . .
 C23 C 0.4012(8) 0.21126(13) 1.0481(7) 0.0351(15) Uani 1 1 d . . . . .
 H23 H 0.4083 0.2160 1.1636 0.042 Uiso 1 1 calc R . . . .
 C24 C 0.2717(8) 0.19420(13) 0.9786(7) 0.0347(14) Uani 1 1 d . . . . .
 H24 H 0.1907 0.1870 1.0456 0.042 Uiso 1 1 calc R . . . .
 C25 C 0.2625(7) 0.18772(13) 0.8083(7) 0.0298(13) Uani 1 1 d . . . . .
 H25 H 0.1740 0.1762 0.7594 0.036 Uiso 1 1 calc R . . . .
 C26 C 0.1723(7) 0.19336(13) 0.4197(7) 0.0288(13) Uani 1 1 d . . . . .
 C27 C 0.0673(7) 0.16826(13) 0.3820(7) 0.0297(13) Uani 1 1 d . . . . .
 H27 H 0.1028 0.1466 0.3946 0.036 Uiso 1 1 calc R . . . .
 C28 C -0.0876(7) 0.17432(14) 0.3265(7) 0.0349(14) Uani 1 1 d . . . . .
 H28 H -0.1577 0.1568 0.3027 0.042 Uiso 1 1 calc R . . . .
 C29 C -0.1435(8) 0.20566(16) 0.3046(9) 0.0491(18) Uani 1 1 d . . . . .
 H29 H -0.2511 0.2098 0.2688 0.059 Uiso 1 1 calc R . . . .
 C30 C -0.0364(9) 0.23067(16) 0.3370(11) 0.061(2) Uani 1 1 d . . . . .
 H30 H -0.0708 0.2524 0.3230 0.073 Uiso 1 1 calc R . . . .
 C31 C 0.1190(8) 0.22428(15) 0.3890(9) 0.0498(19) Uani 1 1 d . . . . .
 H31 H 0.1915 0.2417 0.4042 0.060 Uiso 1 1 calc R . . . .
 B1 B 0.9772(7) 0.07073(13) 0.3876(7) 0.0209(13) Uani 1 1 d . . . . .

loop_
  _atom_site_aniso_label
  _atom_site_aniso_U_11
  _atom_site_aniso_U_22
  _atom_site_aniso_U_33
  _atom_site_aniso_U_23
  _atom_site_aniso_U_13
  _atom_site_aniso_U_12
 P1 0.0346(8) 0.0209(7) 0.0215(7) -0.0011(5) 0.0000(6) 0.0002(6)
 F1 0.0287(17) 0.0258(16) 0.0305(17) 0.0036(13) -0.0058(13) -0.0066(13)
 F2 0.0285(17) 0.0256(16) 0.0386(18) 0.0041(13) 0.0083(14) 0.0070(13)
 N1 0.019(2) 0.016(2) 0.024(2) 0.0016(17) -0.0011(18) 0.0005(17)
 N2 0.026(2) 0.018(2) 0.024(2) 0.0007(18) 0.0045(19) -0.0007(18)
 N3 0.028(3) 0.018(2) 0.028(3) 0.0034(19) 0.005(2) -0.002(2)
 C1 0.025(3) 0.020(3) 0.024(3) 0.000(2) 0.003(2) -0.004(2)
 C2 0.026(3) 0.025(3) 0.030(3) -0.001(2) 0.002(2) -0.006(2)
 C3 0.023(3) 0.024(3) 0.029(3) -0.001(2) -0.001(2) -0.003(2)
 C4 0.020(3) 0.019(3) 0.021(3) -0.002(2) 0.004(2) -0.005(2)
 C5 0.017(3) 0.017(3) 0.033(3) -0.001(2) -0.004(2) -0.003(2)
 C6 0.027(3) 0.017(3) 0.018(3) -0.001(2) 0.001(2) -0.005(2)
 C7 0.019(3) 0.018(3) 0.028(3) -0.005(2) -0.001(2) -0.004(2)
 C8 0.032(3) 0.020(3) 0.024(3) -0.004(2) 0.003(2) -0.001(2)
 C9 0.032(3) 0.020(3) 0.021(3) 0.000(2) -0.001(2) 0.003(2)
 C10 0.027(3) 0.027(3) 0.027(3) 0.006(2) 0.001(2) -0.003(2)
 C11 0.024(3) 0.028(3) 0.037(3) 0.005(2) 0.002(2) 0.001(2)
 C12 0.035(3) 0.031(3) 0.042(4) 0.008(3) 0.002(3) -0.004(3)
 C13 0.027(3) 0.034(3) 0.032(3) 0.011(2) 0.005(2) 0.000(2)
 C14 0.038(3) 0.027(3) 0.028(3) -0.005(2) 0.004(3) -0.005(3)
 C15 0.029(3) 0.038(3) 0.023(3) 0.002(2) 0.001(2) 0.003(2)
 C16 0.046(4) 0.041(4) 0.028(3) 0.011(3) 0.009(3) 0.000(3)
 C17 0.023(3) 0.038(3) 0.030(3) 0.001(2) -0.003(2) -0.001(2)
 C18 0.027(3) 0.024(3) 0.028(3) -0.001(2) 0.004(2) 0.004(2)
 C19 0.029(3) 0.024(3) 0.028(3) 0.000(2) -0.001(2) 0.004(2)
 C20 0.041(3) 0.018(3) 0.021(3) 0.001(2) 0.000(2) 0.006(2)
 C21 0.036(3) 0.021(3) 0.034(3) 0.001(2) -0.002(3) 0.003(2)
 C22 0.046(4) 0.026(3) 0.026(3) -0.003(2) -0.010(3) 0.002(3)
 C23 0.057(4) 0.026(3) 0.021(3) -0.004(2) -0.003(3) 0.004(3)
 C24 0.053(4) 0.025(3) 0.027(3) 0.004(2) 0.008(3) 0.008(3)
 C25 0.036(3) 0.022(3) 0.032(3) -0.002(2) 0.003(3) 0.002(2)
 C26 0.038(3) 0.021(3) 0.028(3) 0.000(2) 0.001(2) -0.001(2)
 C27 0.032(3) 0.021(3) 0.036(3) 0.004(2) 0.002(3) 0.003(2)
 C28 0.038(4) 0.027(3) 0.040(4) -0.003(3) 0.004(3) -0.007(3)
 C29 0.039(4) 0.045(4) 0.060(4) 0.005(3) -0.019(3) 0.002(3)
 C30 0.049(5) 0.025(3) 0.104(6) -0.002(4) -0.026(4) 0.000(3)
 C31 0.044(4) 0.024(3) 0.077(5) -0.003(3) -0.024(4) -0.001(3)
 B1 0.029(3) 0.012(3) 0.022(3) 0.001(2) -0.001(3) -0.004(2)

_geom_special_details
;
 All esds (except the esd in the dihedral angle between two l.s. planes)
 are estimated using the full covariance matrix.  The cell esds are taken
 into account individually in the estimation of esds in distances, angles
 and torsion angles; correlations between esds in cell parameters are only
 used when they are defined by crystal symmetry.  An approximate (isotropic)
 treatment of cell esds is used for estimating esds involving l.s. planes.
;
loop_
  _geom_bond_atom_site_label_1
  _geom_bond_atom_site_label_2
  _geom_bond_distance
  _geom_bond_site_symmetry_2
  _geom_bond_publ_flag
 P1 C19 1.850(5) . ?
 P1 C20 1.836(5) . ?
 P1 C26 1.841(6) . ?
 F1 B1 1.404(6) . ?
 F2 B1 1.389(7) . ?
 N1 C1 1.369(6) . ?
 N1 C4 1.379(6) . ?
 N1 B1 1.548(7) . ?
 N2 C6 1.376(7) . ?
 N2 C9 1.375(7) . ?
 N2 B1 1.541(7) . ?
 N3 H3 0.85(5) . ?
 N3 C5 1.364(7) . ?
 N3 C18 1.479(7) . ?
 C1 C2 1.410(8) . ?
 C1 C10 1.482(7) . ?
 C2 C3 1.398(8) . ?
 C2 C11 1.516(8) . ?
 C3 C4 1.414(8) . ?
 C3 C13 1.495(8) . ?
 C4 C5 1.422(7) . ?
 C5 C6 1.431(8) . ?
 C6 C7 1.415(7) . ?
 C7 C8 1.392(8) . ?
 C7 C14 1.511(7) . ?
 C8 C9 1.379(7) . ?
 C8 C15 1.510(8) . ?
 C9 C17 1.487(8) . ?
 C10 H10A 0.9800 . ?
 C10 H10B 0.9800 . ?
 C10 H10C 0.9800 . ?
 C11 H11A 0.9900 . ?
 C11 H11B 0.9900 . ?
 C11 C12 1.502(8) . ?
 C12 H12A 0.9800 . ?
 C12 H12B 0.9800 . ?
 C12 H12C 0.9800 . ?
 C13 H13A 0.9800 . ?
 C13 H13B 0.9800 . ?
 C13 H13C 0.9800 . ?
 C14 H14A 0.9800 . ?
 C14 H14B 0.9800 . ?
 C14 H14C 0.9800 . ?
 C15 H15A 0.9900 . ?
 C15 H15B 0.9900 . ?
 C15 C16 1.510(8) . ?
 C16 H16A 0.9800 . ?
 C16 H16B 0.9800 . ?
 C16 H16C 0.9800 . ?
 C17 H17A 0.9800 . ?
 C17 H17B 0.9800 . ?
 C17 H17C 0.9800 . ?
 C18 H18A 0.9900 . ?
 C18 H18B 0.9900 . ?
 C18 C19 1.520(8) . ?
 C19 H19A 0.9900 . ?
 C19 H19B 0.9900 . ?
 C20 C21 1.393(8) . ?
 C20 C25 1.373(8) . ?
 C21 H21 0.9500 . ?
 C21 C22 1.387(8) . ?
 C22 H22 0.9500 . ?
 C22 C23 1.378(9) . ?
 C23 H23 0.9500 . ?
 C23 C24 1.388(9) . ?
 C24 H24 0.9500 . ?
 C24 C25 1.397(8) . ?
 C25 H25 0.9500 . ?
 C26 C27 1.388(8) . ?
 C26 C31 1.377(8) . ?
 C27 H27 0.9500 . ?
 C27 C28 1.375(8) . ?
 C28 H28 0.9500 . ?
 C28 C29 1.391(9) . ?
 C29 H29 0.9500 . ?
 C29 C30 1.389(9) . ?
 C30 H30 0.9500 . ?
 C30 C31 1.376(9) . ?
 C31 H31 0.9500 . ?

loop_
  _geom_angle_atom_site_label_1
  _geom_angle_atom_site_label_2
  _geom_angle_atom_site_label_3
  _geom_angle
  _geom_angle_site_symmetry_1
  _geom_angle_site_symmetry_3
  _geom_angle_publ_flag
 C20 P1 C19 99.0(2) . . ?
 C20 P1 C26 100.6(3) . . ?
 C26 P1 C19 103.7(2) . . ?
 C1 N1 C4 108.0(4) . . ?
 C1 N1 B1 125.5(4) . . ?
 C4 N1 B1 126.4(4) . . ?
 C6 N2 B1 126.1(4) . . ?
 C9 N2 C6 107.8(4) . . ?
 C9 N2 B1 125.9(4) . . ?
 C5 N3 H3 111(3) . . ?
 C5 N3 C18 121.9(4) . . ?
 C18 N3 H3 119(3) . . ?
 N1 C1 C2 108.6(4) . . ?
 N1 C1 C10 122.9(5) . . ?
 C2 C1 C10 128.5(5) . . ?
 C1 C2 C11 125.6(5) . . ?
 C3 C2 C1 108.0(5) . . ?
 C3 C2 C11 126.4(5) . . ?
 C2 C3 C4 106.0(5) . . ?
 C2 C3 C13 125.7(5) . . ?
 C4 C3 C13 128.3(5) . . ?
 N1 C4 C3 109.4(4) . . ?
 N1 C4 C5 119.6(4) . . ?
 C3 C4 C5 131.0(5) . . ?
 N3 C5 C4 120.8(5) . . ?
 N3 C5 C6 119.7(5) . . ?
 C4 C5 C6 119.5(5) . . ?
 N2 C6 C5 120.0(4) . . ?
 N2 C6 C7 108.2(4) . . ?
 C7 C6 C5 131.1(5) . . ?
 C6 C7 C14 127.5(5) . . ?
 C8 C7 C6 106.8(4) . . ?
 C8 C7 C14 125.2(5) . . ?
 C7 C8 C15 125.6(5) . . ?
 C9 C8 C7 107.8(5) . . ?
 C9 C8 C15 126.7(5) . . ?
 N2 C9 C8 109.4(5) . . ?
 N2 C9 C17 123.2(5) . . ?
 C8 C9 C17 127.3(5) . . ?
 C1 C10 H10A 109.5 . . ?
 C1 C10 H10B 109.5 . . ?
 C1 C10 H10C 109.5 . . ?
 H10A C10 H10B 109.5 . . ?
 H10A C10 H10C 109.5 . . ?
 H10B C10 H10C 109.5 . . ?
 C2 C11 H11A 109.1 . . ?
 C2 C11 H11B 109.1 . . ?
 H11A C11 H11B 107.8 . . ?
 C12 C11 C2 112.5(5) . . ?
 C12 C11 H11A 109.1 . . ?
 C12 C11 H11B 109.1 . . ?
 C11 C12 H12A 109.5 . . ?
 C11 C12 H12B 109.5 . . ?
 C11 C12 H12C 109.5 . . ?
 H12A C12 H12B 109.5 . . ?
 H12A C12 H12C 109.5 . . ?
 H12B C12 H12C 109.5 . . ?
 C3 C13 H13A 109.5 . . ?
 C3 C13 H13B 109.5 . . ?
 C3 C13 H13C 109.5 . . ?
 H13A C13 H13B 109.5 . . ?
 H13A C13 H13C 109.5 . . ?
 H13B C13 H13C 109.5 . . ?
 C7 C14 H14A 109.5 . . ?
 C7 C14 H14B 109.5 . . ?
 C7 C14 H14C 109.5 . . ?
 H14A C14 H14B 109.5 . . ?
 H14A C14 H14C 109.5 . . ?
 H14B C14 H14C 109.5 . . ?
 C8 C15 H15A 109.2 . . ?
 C8 C15 H15B 109.2 . . ?
 C8 C15 C16 111.9(5) . . ?
 H15A C15 H15B 107.9 . . ?
 C16 C15 H15A 109.2 . . ?
 C16 C15 H15B 109.2 . . ?
 C15 C16 H16A 109.5 . . ?
 C15 C16 H16B 109.5 . . ?
 C15 C16 H16C 109.5 . . ?
 H16A C16 H16B 109.5 . . ?
 H16A C16 H16C 109.5 . . ?
 H16B C16 H16C 109.5 . . ?
 C9 C17 H17A 109.5 . . ?
 C9 C17 H17B 109.5 . . ?
 C9 C17 H17C 109.5 . . ?
 H17A C17 H17B 109.5 . . ?
 H17A C17 H17C 109.5 . . ?
 H17B C17 H17C 109.5 . . ?
 N3 C18 H18A 109.5 . . ?
 N3 C18 H18B 109.5 . . ?
 N3 C18 C19 110.6(4) . . ?
 H18A C18 H18B 108.1 . . ?
 C19 C18 H18A 109.5 . . ?
 C19 C18 H18B 109.5 . . ?
 P1 C19 H19A 109.2 . . ?
 P1 C19 H19B 109.2 . . ?
 C18 C19 P1 111.9(4) . . ?
 C18 C19 H19A 109.2 . . ?
 C18 C19 H19B 109.2 . . ?
 H19A C19 H19B 107.9 . . ?
 C21 C20 P1 116.0(4) . . ?
 C25 C20 P1 124.7(4) . . ?
 C25 C20 C21 119.2(5) . . ?
 C20 C21 H21 119.8 . . ?
 C22 C21 C20 120.5(6) . . ?
 C22 C21 H21 119.8 . . ?
 C21 C22 H22 120.2 . . ?
 C23 C22 C21 119.6(6) . . ?
 C23 C22 H22 120.2 . . ?
 C22 C23 H23 119.6 . . ?
 C22 C23 C24 120.8(5) . . ?
 C24 C23 H23 119.6 . . ?
 C23 C24 H24 120.6 . . ?
 C23 C24 C25 118.8(6) . . ?
 C25 C24 H24 120.6 . . ?
 C20 C25 C24 121.1(5) . . ?
 C20 C25 H25 119.5 . . ?
 C24 C25 H25 119.5 . . ?
 C27 C26 P1 125.8(4) . . ?
 C31 C26 P1 116.2(4) . . ?
 C31 C26 C27 117.6(5) . . ?
 C26 C27 H27 119.6 . . ?
 C28 C27 C26 120.8(5) . . ?
 C28 C27 H27 119.6 . . ?
 C27 C28 H28 119.4 . . ?
 C27 C28 C29 121.3(5) . . ?
 C29 C28 H28 119.4 . . ?
 C28 C29 H29 121.2 . . ?
 C30 C29 C28 117.7(6) . . ?
 C30 C29 H29 121.2 . . ?
 C29 C30 H30 119.7 . . ?
 C31 C30 C29 120.5(6) . . ?
 C31 C30 H30 119.7 . . ?
 C26 C31 H31 119.1 . . ?
 C30 C31 C26 121.9(6) . . ?
 C30 C31 H31 119.1 . . ?
 F1 B1 N1 110.4(4) . . ?
 F1 B1 N2 112.0(4) . . ?
 F2 B1 F1 108.2(4) . . ?
 F2 B1 N1 109.6(4) . . ?
 F2 B1 N2 110.6(4) . . ?
 N2 B1 N1 106.1(4) . . ?

loop_
  _geom_torsion_atom_site_label_1
  _geom_torsion_atom_site_label_2
  _geom_torsion_atom_site_label_3
  _geom_torsion_atom_site_label_4
  _geom_torsion
  _geom_torsion_site_symmetry_1
  _geom_torsion_site_symmetry_2
  _geom_torsion_site_symmetry_3
  _geom_torsion_site_symmetry_4
  _geom_torsion_publ_flag
 P1 C20 C21 C22 -177.5(4) . . . . ?
 P1 C20 C25 C24 177.2(4) . . . . ?
 P1 C26 C27 C28 -177.7(5) . . . . ?
 P1 C26 C31 C30 179.8(7) . . . . ?
 N1 C1 C2 C3 -3.2(6) . . . . ?
 N1 C1 C2 C11 177.2(5) . . . . ?
 N1 C4 C5 N3 -167.2(4) . . . . ?
 N1 C4 C5 C6 13.0(7) . . . . ?
 N2 C6 C7 C8 -1.6(5) . . . . ?
 N2 C6 C7 C14 170.8(5) . . . . ?
 N3 C5 C6 N2 168.8(4) . . . . ?
 N3 C5 C6 C7 -22.5(8) . . . . ?
 N3 C18 C19 P1 175.3(4) . . . . ?
 C1 N1 C4 C3 -2.6(6) . . . . ?
 C1 N1 C4 C5 175.2(4) . . . . ?
 C1 N1 B1 F1 -64.7(6) . . . . ?
 C1 N1 B1 F2 54.4(6) . . . . ?
 C1 N1 B1 N2 173.8(4) . . . . ?
 C1 C2 C3 C4 1.5(6) . . . . ?
 C1 C2 C3 C13 179.3(5) . . . . ?
 C1 C2 C11 C12 97.0(7) . . . . ?
 C2 C3 C4 N1 0.6(6) . . . . ?
 C2 C3 C4 C5 -176.8(5) . . . . ?
 C3 C2 C11 C12 -82.6(7) . . . . ?
 C3 C4 C5 N3 10.0(8) . . . . ?
 C3 C4 C5 C6 -169.8(5) . . . . ?
 C4 N1 C1 C2 3.5(6) . . . . ?
 C4 N1 C1 C10 -174.6(5) . . . . ?
 C4 N1 B1 F1 110.6(5) . . . . ?
 C4 N1 B1 F2 -130.4(5) . . . . ?
 C4 N1 B1 N2 -11.0(6) . . . . ?
 C4 C5 C6 N2 -11.4(7) . . . . ?
 C4 C5 C6 C7 157.4(5) . . . . ?
 C5 N3 C18 C19 -100.1(6) . . . . ?
 C5 C6 C7 C8 -171.4(5) . . . . ?
 C5 C6 C7 C14 1.1(9) . . . . ?
 C6 N2 C9 C8 -1.1(6) . . . . ?
 C6 N2 C9 C17 -179.0(5) . . . . ?
 C6 N2 B1 F1 -107.9(5) . . . . ?
 C6 N2 B1 F2 131.4(5) . . . . ?
 C6 N2 B1 N1 12.6(6) . . . . ?
 C6 C7 C8 C9 1.0(6) . . . . ?
 C6 C7 C8 C15 179.9(5) . . . . ?
 C7 C8 C9 N2 0.0(6) . . . . ?
 C7 C8 C9 C17 177.8(5) . . . . ?
 C7 C8 C15 C16 71.6(7) . . . . ?
 C9 N2 C6 C5 172.8(4) . . . . ?
 C9 N2 C6 C7 1.7(5) . . . . ?
 C9 N2 B1 F1 77.5(6) . . . . ?
 C9 N2 B1 F2 -43.2(6) . . . . ?
 C9 N2 B1 N1 -162.0(4) . . . . ?
 C9 C8 C15 C16 -109.7(6) . . . . ?
 C10 C1 C2 C3 174.8(5) . . . . ?
 C10 C1 C2 C11 -4.8(9) . . . . ?
 C11 C2 C3 C4 -178.9(5) . . . . ?
 C11 C2 C3 C13 -1.1(9) . . . . ?
 C13 C3 C4 N1 -177.1(5) . . . . ?
 C13 C3 C4 C5 5.5(9) . . . . ?
 C14 C7 C8 C9 -171.7(5) . . . . ?
 C14 C7 C8 C15 7.2(8) . . . . ?
 C15 C8 C9 N2 -178.8(5) . . . . ?
 C15 C8 C9 C17 -1.1(9) . . . . ?
 C18 N3 C5 C4 130.9(5) . . . . ?
 C18 N3 C5 C6 -49.3(7) . . . . ?
 C19 P1 C20 C21 110.5(4) . . . . ?
 C19 P1 C20 C25 -66.8(5) . . . . ?
 C19 P1 C26 C27 -2.2(6) . . . . ?
 C19 P1 C26 C31 -175.6(5) . . . . ?
 C20 P1 C19 C18 -174.0(4) . . . . ?
 C20 P1 C26 C27 -104.2(5) . . . . ?
 C20 P1 C26 C31 82.3(6) . . . . ?
 C20 C21 C22 C23 -0.1(8) . . . . ?
 C21 C20 C25 C24 -0.1(8) . . . . ?
 C21 C22 C23 C24 0.4(9) . . . . ?
 C22 C23 C24 C25 -0.6(8) . . . . ?
 C23 C24 C25 C20 0.4(8) . . . . ?
 C25 C20 C21 C22 -0.1(8) . . . . ?
 C26 P1 C19 C18 82.6(4) . . . . ?
 C26 P1 C20 C21 -143.7(4) . . . . ?
 C26 P1 C20 C25 39.0(5) . . . . ?
 C26 C27 C28 C29 0.7(9) . . . . ?
 C27 C26 C31 C30 5.8(11) . . . . ?
 C27 C28 C29 C30 1.5(11) . . . . ?
 C28 C29 C30 C31 -0.1(13) . . . . ?
 C29 C30 C31 C26 -3.6(14) . . . . ?
 C31 C26 C27 C28 -4.3(9) . . . . ?
 B1 N1 C1 C2 179.5(4) . . . . ?
 B1 N1 C1 C10 1.4(8) . . . . ?
 B1 N1 C4 C3 -178.5(4) . . . . ?
 B1 N1 C4 C5 -0.7(7) . . . . ?
 B1 N2 C6 C5 -2.7(7) . . . . ?
 B1 N2 C6 C7 -173.7(4) . . . . ?
 B1 N2 C9 C8 174.4(4) . . . . ?
 B1 N2 C9 C17 -3.5(8) . . . . ?

_shelx_res_file
;
TITL n3522 in P2(1)/c
CELL 1.54178 8.4508 41.4961 8.07 90 94.122 90
ZERR 4 0.0004 0.0016 0.0003 0 0.0036 0
LATT 1
SYMM -X,0.5+Y,0.5-Z

SFAC C H B F N P
UNIT 124 148 4 8 12 4

L.S. 4
PLAN  20
SIZE 0.021 0.098 0.15
TEMP -173.12
REM Solution 1 R1 0.162 Rweak 0.027, Alpha = 0.0553 in P2(1)/c
BOND $h
wpdb -2
MORE -1
CONF
fmap 2
acta
REM <HKL>Z:/Charlotte/n3522/n3522af.hkl</HKL>

WGHT    0.076400    7.746800
FVAR       0.15923
P1    6    0.383960    0.189084    0.487689    11.00000    0.03465    0.02095 =
         0.02151   -0.00114    0.00002    0.00016
F1    4    1.073525    0.092080    0.484867    11.00000    0.02869    0.02580 =
         0.03048    0.00359   -0.00578   -0.00658
F2    4    1.072850    0.046257    0.332867    11.00000    0.02846    0.02564 =
         0.03857    0.00414    0.00827    0.00702
N1    5    0.847840    0.056107    0.491320    11.00000    0.01900    0.01588 =
         0.02436    0.00159   -0.00106    0.00055
N2    5    0.888385    0.087853    0.239186    11.00000    0.02646    0.01754 =
         0.02436    0.00069    0.00453   -0.00071
N3    5    0.476416    0.095703    0.346102    11.00000    0.02781    0.01760 =
         0.02776    0.00335    0.00484   -0.00241
H3    2    0.420843    0.083868    0.405451    11.00000    0.00794
C1    1    0.875008    0.036352    0.626312    11.00000    0.02489    0.01994 =
         0.02399   -0.00031    0.00272   -0.00364
C2    1    0.727951    0.028322    0.687586    11.00000    0.02625    0.02549 =
         0.02950   -0.00125    0.00242   -0.00586
C3    1    0.609221    0.044950    0.593113    11.00000    0.02302    0.02425 =
         0.02856   -0.00067   -0.00075   -0.00324
C4    1    0.687296    0.062288    0.472067    11.00000    0.02032    0.01875 =
         0.02092   -0.00165    0.00378   -0.00512
C5    1    0.627973    0.084341    0.347762    11.00000    0.01650    0.01671 =
         0.03342   -0.00116   -0.00353   -0.00252
C6    1    0.728621    0.094633    0.222663    11.00000    0.02669    0.01724 =
         0.01797   -0.00118    0.00144   -0.00512
C7    1    0.692060    0.107279    0.061580    11.00000    0.01934    0.01762 =
         0.02847   -0.00526   -0.00098   -0.00429
C8    1    0.833973    0.108726   -0.015623    11.00000    0.03180    0.01950 =
         0.02444   -0.00396    0.00304   -0.00102
C9    1    0.952313    0.096825    0.094204    11.00000    0.03174    0.01958 =
         0.02058   -0.00010   -0.00063    0.00276
C10   1    1.036444    0.026955    0.692870    11.00000    0.02732    0.02655 =
         0.02734    0.00566    0.00057   -0.00291
AFIX 137
H10A  2    1.086743    0.013820    0.610489    11.00000   -1.50000
H10B  2    1.029282    0.014470    0.795140    11.00000   -1.50000
H10C  2    1.100059    0.046362    0.716993    11.00000   -1.50000
AFIX   0
C11   1    0.704416    0.005770    0.831515    11.00000    0.02439    0.02818 =
         0.03744    0.00482    0.00207    0.00141
AFIX  23
H11A  2    0.607149   -0.007126    0.806001    11.00000   -1.20000
H11B  2    0.795266   -0.009305    0.844394    11.00000   -1.20000
AFIX   0
C12   1    0.690274    0.023446    0.992248    11.00000    0.03475    0.03116 =
         0.04163    0.00754    0.00192   -0.00445
AFIX 137
H12A  2    0.593734    0.036606    0.984337    11.00000   -1.50000
H12B  2    0.782956    0.037399    1.014334    11.00000   -1.50000
H12C  2    0.684906    0.007862    1.082919    11.00000   -1.50000
AFIX   0
C13   1    0.435300    0.043106    0.615050    11.00000    0.02683    0.03450 =
         0.03198    0.01133    0.00457   -0.00011
AFIX 137
H13A  2    0.399071    0.063650    0.658751    11.00000   -1.50000
H13B  2    0.414941    0.025767    0.693177    11.00000   -1.50000
H13C  2    0.377874    0.038692    0.507605    11.00000   -1.50000
AFIX   0
C14   1    0.529620    0.113895   -0.022076    11.00000    0.03787    0.02712 =
         0.02761   -0.00455    0.00380   -0.00457
AFIX 137
H14A  2    0.450292    0.101031    0.031172    11.00000   -1.50000
H14B  2    0.528601    0.108108   -0.139884    11.00000   -1.50000
H14C  2    0.504594    0.136836   -0.011783    11.00000   -1.50000
AFIX   0
C15   1    0.852539    0.120653   -0.189942    11.00000    0.02861    0.03771 =
         0.02315    0.00167    0.00130    0.00259
AFIX  23
H15A  2    0.772630    0.110008   -0.267284    11.00000   -1.20000
H15B  2    0.959021    0.114641   -0.223454    11.00000   -1.20000
AFIX   0
C16   1    0.832561    0.156734   -0.203458    11.00000    0.04599    0.04060 =
         0.02822    0.01081    0.00920   -0.00025
AFIX 137
H16A  2    0.851449    0.163663   -0.316440    11.00000   -1.50000
H16B  2    0.908805    0.167342   -0.124031    11.00000   -1.50000
H16C  2    0.724461    0.162617   -0.178676    11.00000   -1.50000
AFIX   0
C17   1    1.122847    0.092605    0.065021    11.00000    0.02272    0.03776 =
         0.02992    0.00071   -0.00348   -0.00103
AFIX 137
H17A  2    1.183319    0.088383    0.170994    11.00000   -1.50000
H17B  2    1.162804    0.112260    0.015204    11.00000   -1.50000
H17C  2    1.134790    0.074391   -0.010366    11.00000   -1.50000
AFIX   0
C18   1    0.439914    0.130485    0.330612    11.00000    0.02706    0.02445 =
         0.02822   -0.00063    0.00441    0.00406
AFIX  23
H18A  2    0.343436    0.133532    0.255162    11.00000   -1.20000
H18B  2    0.528837    0.141737    0.281845    11.00000   -1.20000
AFIX   0
C19   1    0.413649    0.144951    0.499489    11.00000    0.02904    0.02372 =
         0.02782   -0.00006   -0.00078    0.00411
AFIX  23
H19A  2    0.506602    0.140171    0.577335    11.00000   -1.20000
H19B  2    0.319414    0.134816    0.543838    11.00000   -1.20000
AFIX   0
C20   1    0.379379    0.197781    0.710419    11.00000    0.04052    0.01822 =
         0.02079    0.00103   -0.00023    0.00626
C21   1    0.508819    0.214734    0.782793    11.00000    0.03604    0.02133 =
         0.03372    0.00058   -0.00175    0.00257
AFIX  43
H21   2    0.590274    0.221759    0.716019    11.00000   -1.20000
AFIX   0
C22   1    0.519660    0.221437    0.951664    11.00000    0.04632    0.02644 =
         0.02576   -0.00260   -0.00974    0.00199
AFIX  43
H22   2    0.608240    0.232973    1.000509    11.00000   -1.20000
AFIX   0
C23   1    0.401200    0.211262    1.048084    11.00000    0.05736    0.02573 =
         0.02128   -0.00383   -0.00292    0.00383
AFIX  43
H23   2    0.408256    0.215984    1.163566    11.00000   -1.20000
AFIX   0
C24   1    0.271686    0.194196    0.978561    11.00000    0.05283    0.02454 =
         0.02739    0.00443    0.00818    0.00793
AFIX  43
H24   2    0.190692    0.187045    1.045604    11.00000   -1.20000
AFIX   0
C25   1    0.262496    0.187718    0.808295    11.00000    0.03552    0.02174 =
         0.03225   -0.00185    0.00335    0.00176
AFIX  43
H25   2    0.173980    0.176166    0.759415    11.00000   -1.20000
AFIX   0
C26   1    0.172340    0.193362    0.419713    11.00000    0.03772    0.02097 =
         0.02755   -0.00018    0.00140   -0.00061
C27   1    0.067279    0.168255    0.381984    11.00000    0.03165    0.02143 =
         0.03600    0.00394    0.00165    0.00322
AFIX  43
H27   2    0.102794    0.146615    0.394637    11.00000   -1.20000
AFIX   0
C28   1   -0.087575    0.174315    0.326516    11.00000    0.03763    0.02717 =
         0.04001   -0.00348    0.00380   -0.00702
AFIX  43
H28   2   -0.157671    0.156754    0.302696    11.00000   -1.20000
AFIX   0
C29   1   -0.143497    0.205661    0.304636    11.00000    0.03865    0.04535 =
         0.05989    0.00450   -0.01909    0.00178
AFIX  43
H29   2   -0.251112    0.209821    0.268850    11.00000   -1.20000
AFIX   0
C30   1   -0.036438    0.230673    0.336958    11.00000    0.04937    0.02511 =
         0.10441   -0.00154   -0.02586   -0.00021
AFIX  43
H30   2   -0.070827    0.252363    0.323018    11.00000   -1.20000
AFIX   0
C31   1    0.118984    0.224281    0.388992    11.00000    0.04409    0.02440 =
         0.07692   -0.00319   -0.02358   -0.00111
AFIX  43
H31   2    0.191542    0.241698    0.404152    11.00000   -1.20000
AFIX   0
B1    3    0.977248    0.070730    0.387580    11.00000    0.02893    0.01179 =
         0.02174    0.00069   -0.00055   -0.00351
HKLF 4

REM  n3522 in P2(1)/c
REM R1 =  0.0838 for    3111 Fo > 4sig(Fo)  and  0.1133 for all    4343 data
REM    353 parameters refined using      0 restraints

END

WGHT      0.0769      7.7097

REM Highest difference peak  0.781,  deepest hole -0.398,  1-sigma level  0.075
Q1    1   0.2724  0.1864  0.4785  11.00000  0.05    0.78
Q2    1   0.1230  0.1933  0.9844  11.00000  0.05    0.38
Q3    1   0.4041  0.1663  0.4811  11.00000  0.05    0.32
Q4    1   0.5683  0.0641  0.4559  11.00000  0.05    0.32
Q5    1   0.3635  0.0981  0.3488  11.00000  0.05    0.32
Q6    1   0.2735  0.2007  0.7010  11.00000  0.05    0.32
Q7    1   0.2749  0.2151  1.0379  11.00000  0.05    0.32
Q8    1   1.2164  0.0969  0.3622  11.00000  0.05    0.31
Q9    1   0.5455  0.0567  0.2762  11.00000  0.05    0.31
Q10   1   0.3256  0.1253  0.3307  11.00000  0.05    0.31
Q11   1   0.7545  0.0516  0.4697  11.00000  0.05    0.31
Q12   1   0.9635  0.0944  0.4766  11.00000  0.05    0.30
Q13   1   0.7007 -0.0207  0.8624  11.00000  0.05    0.30
Q14   1   0.4032  0.2135  0.7728  11.00000  0.05    0.30
Q15   1   0.6526  0.0454  0.7170  11.00000  0.05    0.30
Q16   1   0.6068  0.1055  0.0391  11.00000  0.05    0.30
Q17   1   0.7385  0.1054 -0.0230  11.00000  0.05    0.29
Q18   1   0.2343  0.0400  0.6010  11.00000  0.05    0.29
Q19   1   0.6330  0.0897  0.2183  11.00000  0.05    0.28
Q20   1   0.5803  0.1021  0.4388  11.00000  0.05    0.28
;
_shelx_res_checksum               67121
_shelx_hkl_file
;
  -1   0   0    7.41    0.66
  -2   0   0  127.42    2.11
  -3   0   0   16.58    1.81
  -4   0   0  177.14    3.58
  -4   0   0  216.31    2.80
  -5   0   0   48.67    2.74
  -5   0   0   57.56    2.34
  -6   0   0   12.02    2.40
  -6   0   0   19.21    1.64
  -6   0   0   15.44    1.94
  -7   0   0   16.17    1.87
  -7   0   0   15.23    2.19
  -8   0   0    3.20    1.49
  -9   0   0   45.63    1.94
  -1  -1   0   25.82    0.88
  -2   1   0  257.89    2.63
  -2  -1   0  253.76    2.79
  -3   1   0   66.40    2.22
  -3  -1   0   67.15    2.32
  -4   1   0   13.95    1.89
  -4   1   0   22.48    1.71
  -4  -1   0   12.08    2.04
  -4  -1   0   26.22    1.89
  -5   1   0    6.07    1.71
  -5   1   0   11.23    1.96
  -5  -1   0    3.89    1.70
  -5  -1   0    7.37    1.64
  -6   1   0   19.68    2.54
  -6   1   0   31.25    1.72
  -6   1   0   27.47    2.04
  -6  -1   0   19.11    2.58
  -6  -1   0   28.61    1.76
  -6  -1   0   28.15    2.02
  -7   1   0   50.85    2.25
  -7   1   0   45.82    2.54
  -7  -1   0   47.33    2.19
  -7  -1   0   43.95    2.52
  -8   1   0    0.98    1.38
  -8  -1   0    1.87    1.43
  -9   1   0   13.72    1.68
  -9  -1   0    9.81    1.69
   0   2   0   60.24    0.64
  -1  -2   0   89.32    1.38
  -2  -2   0   15.37    1.49
  -3   2   0   63.69    1.96
  -3   2   0   73.75    2.20
  -3  -2   0   70.26    2.43
  -4   2   0    1.59    1.29
  -4   2   0    4.44    1.15
  -4  -2   0    1.21    1.40
  -4  -2   0    4.59    1.21
  -5   2   0   40.01    2.56
  -5   2   0   54.09    2.32
  -5  -2   0   39.59    2.70
  -5  -2   0   47.90    1.94
  -6   2   0   -0.17    1.62
  -6   2   0    0.64    1.06
  -6   2   0    1.51    1.32
  -6  -2   0    1.08    1.73
  -6  -2   0    1.49    1.15
  -6  -2   0    0.41    1.30
  -7   2   0   12.14    1.84
  -7   2   0   10.25    2.10
  -7  -2   0    9.94    1.83
  -7  -2   0   11.75    2.14
  -8   2   0   17.13    1.90
  -8  -2   0   15.69    1.98
  -9   2   0    5.15    1.35
  -9  -2   0    5.58    1.39
   0   3   0   -0.02    0.29
  -1  -3   0  782.22    3.77
  -2  -3   0   53.58    1.86
  -3   3   0   81.21    2.23
  -3  -3   0   76.49    2.54
  -4   3   0    1.67    1.29
  -4   3   0    1.83    1.10
  -4  -3   0    0.33    1.42
  -5   3   0   99.85    3.23
  -5   3   0  126.25    2.70
  -5  -3   0   99.38    3.55
  -5  -3   0  110.91    2.45
  -6   3   0    2.49    1.68
  -6   3   0    1.12    1.04
  -6   3   0   -0.87    1.29
  -6   3   0    0.64    1.64
  -6  -3   0    1.25    1.76
  -6  -3   0    0.06    1.13
  -6  -3   0   -0.09    1.23
  -7   3   0    7.48    1.79
  -7   3   0    6.40    1.71
  -7  -3   0    7.68    1.90
  -7  -3   0    5.83    1.66
  -8   3   0   36.01    2.10
  -8  -3   0   35.25    2.17
  -9  -3   0    3.17    1.35
   0   4   0   99.48    1.21
   1   4   0    1.99    0.69
  -1  -4   0    2.41    0.74
  -2  -4   0   12.34    1.56
  -3   4   0  102.91    1.90
  -3  -4   0   95.07    2.72
  -4   4   0    5.45    1.38
  -4   4   0    6.70    1.17
  -4  -4   0    3.75    1.54
  -5   4   0    6.13    1.61
  -5  -4   0    5.68    1.85
  -6   4   0    0.25    1.55
  -6   4   0    1.22    1.07
  -6   4   0    1.50    1.32
  -6   4   0    1.83    1.63
  -6  -4   0   -1.64    1.60
  -6  -4   0    0.45    1.16
  -6  -4   0    0.00    1.24
  -7   4   0    0.47    1.30
  -7   4   0    0.59    1.51
  -7  -4   0   -0.41    1.38
  -7  -4   0    1.44    1.56
  -8   4   0    5.40    1.37
  -8  -4   0    4.87    1.53
  -9  -4   0    0.73    1.28
   0   5   0    0.15    0.50
   1   5   0  166.84    2.17
  -1  -5   0  171.76    2.25
  -2  -5   0  224.76    3.12
  -3   5   0    6.43    1.24
  -3  -5   0    5.76    1.43
  -4   5   0    0.78    1.23
  -4   5   0    1.74    1.06
  -4  -5   0    0.91    1.46
  -5   5   0    6.02    1.60
  -5   5   0   10.41    1.89
  -5  -5   0    5.33    1.82
  -5  -5   0    6.84    1.64
  -6   5   0    0.47    1.56
  -6   5   0    0.96    1.09
  -6   5   0   -0.80    1.24
  -6   5   0    1.60    1.62
  -6  -5   0   -1.86    1.72
  -6  -5   0    0.29    1.17
  -6  -5   0   -0.31    1.27
  -7   5   0    2.56    1.36
  -7  -5   0    1.40    1.40
  -7  -5   0    3.31    1.65
  -8   5   0   11.00    1.77
  -8  -5   0   11.47    1.98
  -9  -5   0    3.63    1.35
   0   6   0  104.34    1.59
   1   6   0   48.08    1.56
  -1  -6   0   49.56    1.64
   2   6   0  200.06    2.90
  -2  -6   0  225.68    3.26
  -3   6   0   30.33    1.46
  -3  -6   0   30.92    2.16
  -4   6   0    2.58    1.27
  -4   6   0    1.99    1.07
  -4  -6   0    1.70    1.50
  -5   6   0   32.13    2.31
  -5   6   0   40.28    2.16
  -5  -6   0   28.66    2.69
  -5  -6   0   37.35    1.96
  -6   6   0   10.60    1.54
  -6   6   0    7.71    1.77
  -6   6   0   11.88    2.23
  -6  -6   0    7.01    2.21
  -6  -6   0    8.59    1.66
  -6  -6   0    9.79    1.85
  -7   6   0    0.03    1.28
  -7  -6   0    1.34    1.40
  -7  -6   0    1.47    1.60
  -8   6   0    1.22    1.30
  -8  -6   0    2.47    1.48
  -9  -6   0    7.31    1.74
   0   7   0    0.11    0.68
  -1   7   0  132.83    1.74
   1   7   0  127.38    2.23
  -1  -7   0  132.98    2.32
   2   7   0   51.98    1.91
  -2  -7   0   58.46    2.24
  -3   7   0   35.83    1.45
  -3  -7   0   32.90    2.31
  -4   7   0   11.39    1.64
  -4  -7   0    6.57    1.73
  -5   7   0   27.55    1.44
  -5   7   0   26.66    2.08
  -5  -7   0   20.33    2.61
  -5  -7   0   21.86    1.82
  -6   7   0   64.56    1.99
  -6   7   0   55.95    2.31
  -6   7   0   63.05    2.71
  -6  -7   0   43.02    3.29
  -6  -7   0   55.54    2.20
  -6  -7   0   54.31    2.33
  -7   7   0    0.49    1.26
  -7  -7   0    0.86    1.37
  -7  -7   0    0.21    1.50
  -8   7   0   12.40    1.67
  -8  -7   0   10.82    2.01
  -9  -7   0    0.75    1.33
   0   8   0  533.87    3.72
  -1   8   0   25.92    1.19
   1   8   0   26.18    1.57
  -1  -8   0   26.42    1.64
   2   8   0   13.24    1.54
  -2  -8   0   15.65    1.87
  -3   8   0   26.86    1.43
  -3  -8   0   23.95    2.24
  -4   8   0  130.25    2.37
  -4  -8   0  109.37    3.49
  -5   8   0   19.96    1.39
  -5   8   0   20.05    1.94
  -5  -8   0   16.61    2.59
  -5  -8   0   15.81    1.73
  -6   8   0   24.10    1.68
  -6   8   0   20.40    1.89
  -6   8   0   21.66    2.30
  -6  -8   0   18.90    2.85
  -6  -8   0   19.50    1.89
  -6  -8   0   21.25    1.99
  -7   8   0   10.47    1.68
  -7   8   0   11.94    2.22
  -7  -8   0    8.51    1.91
  -7  -8   0    8.07    1.75
  -8   8   0   19.53    1.75
  -8  -8   0   19.00    2.12
  -9  -8   0   12.16    1.81
   0   9   0    1.05    0.85
  -1   9   0  245.21    2.58
   1   9   0  243.01    3.19
  -1  -9   0  237.94    3.20
   2   9   0   20.78    1.67
  -2  -9   0   20.98    2.02
  -3   9   0   11.74    1.32
  -3  -9   0   10.03    2.10
  -4   9   0   15.21    1.55
  -4  -9   0   11.69    2.27
  -5   9   0   22.48    1.42
  -5   9   0   21.29    1.69
  -5   9   0   20.32    1.97
  -5  -9   0   15.47    2.63
  -5  -9   0   19.82    1.80
  -6   9   0    1.02    1.08
  -6   9   0    1.30    1.30
  -6   9   0    1.21    1.53
  -6  -9   0    0.60    1.90
  -6  -9   0    0.74    1.23
  -6  -9   0    2.45    1.37
  -7   9   0   21.39    1.78
  -7   9   0   20.28    2.72
  -7  -9   0   16.32    1.99
  -7  -9   0   16.20    2.17
  -8   9   0    7.24    1.41
  -8  -9   0    6.21    1.64
  -9  -9   0    0.05    1.32
   0  10   0  781.69    5.02
  -1  10   0   56.33    1.65
   1  10   0   52.02    1.96
  -1 -10   0   54.96    2.04
  -2  10   0   34.76    1.47
   2  10   0   30.98    1.86
  -2 -10   0   35.36    2.20
  -3 -10   0    0.94    1.42
  -4  10   0    3.34    1.04
  -4 -10   0    2.41    1.65
  -5  10   0   14.36    1.39
  -5  10   0   11.97    1.56
  -5  10   0   15.80    1.94
  -5 -10   0   12.45    2.55
  -5 -10   0   14.60    1.75
  -6  10   0    1.43    1.08
  -6  10   0    4.03    1.64
  -6 -10   0    0.45    1.94
  -6 -10   0    0.59    1.27
  -6 -10   0    1.45    1.35
  -7  10   0    4.57    1.31
  -7  10   0    2.92    1.94
  -7 -10   0    1.97    1.45
  -7 -10   0    3.00    1.59
  -8 -10   0   14.95    2.10
  -9 -10   0   16.14    1.84
   0  11   0    1.05    0.93
  -1  11   0   15.90    1.36
   1  11   0   15.85    1.66
  -1 -11   0   14.39    1.72
  -2  11   0   21.59    1.46
  -2  11   0   21.82    1.41
   2  11   0   21.08    1.79
  -2 -11   0   21.76    2.05
  -3 -11   0   48.70    2.71
  -4  11   0    2.68    1.04
  -4 -11   0    2.84    1.66
  -5  11   0    1.31    0.94
  -5  11   0    0.58    1.14
  -5  11   0    1.69    1.31
  -5 -11   0    2.54    1.87
  -5 -11   0    0.69    1.14
  -5 -11   0    2.05    1.23
  -6  11   0   49.19    1.81
  -6  11   0   52.53    2.69
  -6 -11   0   33.08    3.29
  -6 -11   0   40.48    2.13
  -6 -11   0   43.69    2.29
  -7  11   0    3.10    1.32
  -7  11   0    5.22    1.97
  -7 -11   0    3.17    1.51
  -7 -11   0    4.07    1.63
  -8 -11   0    4.11    1.60
  -9 -11   0    1.32    1.32
   0  12   0  162.64    2.82
  -1  12   0  301.67    3.38
   1  12   0  293.80    3.92
  -2  12   0    8.86    1.31
   2  12   0    8.01    1.69
  -2 -12   0   10.55    1.92
  -3 -12   0   42.43    2.66
  -4  12   0    5.35    1.10
  -4 -12   0    5.47    1.80
  -5  12   0   19.88    1.50
  -5  12   0   16.80    1.98
  -5 -12   0   15.72    2.67
  -5 -12   0   14.47    1.65
  -5 -12   0   17.66    1.79
  -6  12   0    7.11    1.49
  -6  12   0    5.39    1.68
  -6 -12   0    4.00    2.16
  -6 -12   0    6.81    1.67
  -6 -12   0    5.40    1.46
  -7  12   0   14.87    1.71
  -7  12   0   14.56    2.63
  -7 -12   0   10.72    1.92
  -7 -12   0   11.82    2.11
  -8 -12   0    1.61    1.56
  -9 -12   0    1.42    1.29
   0  13   0   -0.11    0.99
   0 -13   0   -1.06    0.95
  -1  13   0   50.81    1.82
   1  13   0   48.18    2.17
  -2  13   0   70.76    2.00
   2  13   0   67.55    2.54
  -2 -13   0   68.24    2.74
  -3 -13   0    5.28    1.67
  -4  13   0   13.77    1.61
  -4 -13   0    8.17    1.94
  -5  13   0    6.90    1.42
  -5  13   0    5.49    1.42
  -5 -13   0    2.32    1.90
  -5 -13   0    5.02    1.33
  -5 -13   0    4.85    1.35
  -6  13   0    4.17    1.22
  -6  13   0    4.07    1.71
  -6 -13   0    0.75    1.99
  -6 -13   0    3.66    1.41
  -6 -13   0    3.07    1.42
  -7  13   0    9.24    2.08
  -7 -13   0    5.98    1.57
  -7 -13   0    9.19    2.09
  -8 -13   0    1.80    1.54
  -9 -13   0   13.64    1.80
   0  14   0  282.44    3.84
   0 -14   0  263.66    3.95
  -1  14   0  108.65    2.41
   1  14   0  105.28    2.85
  -2  14   0    7.73    1.37
   2  14   0    8.84    1.83
  -2 -14   0    7.68    1.58
  -3 -14   0    5.76    1.72
  -4  14   0    4.80    1.10
  -4 -14   0    1.69    1.66
  -5  14   0    3.08    1.11
  -5  14   0    2.04    1.37
  -5 -14   0    2.24    1.94
  -5 -14   0    2.57    1.26
  -5 -14   0    1.97    1.26
  -6  14   0   17.12    2.44
  -6 -14   0   13.80    2.83
  -6 -14   0   15.59    1.98
  -6 -14   0   14.65    1.93
  -7  14   0    5.04    1.96
  -7 -14   0    2.49    1.52
  -7 -14   0    3.68    1.55
  -8 -14   0    0.51    1.53
  -9 -14   0    7.55    1.74
   0  15   0    0.21    1.04
  -1  15   0   37.89    1.80
   1  15   0   36.95    2.20
  -2  15   0   50.85    1.95
   2  15   0   43.73    2.43
  -2 -15   0   51.00    2.67
  -3  15   0   19.21    1.64
  -3 -15   0   18.24    2.42
  -4  15   0   13.50    1.65
  -4 -15   0   10.45    2.14
  -5  15   0    6.77    1.50
  -5 -15   0    4.87    2.12
  -5 -15   0    5.25    1.34
  -5 -15   0    3.53    1.33
  -6  15   0   11.08    1.91
   6  15   0    8.60    1.96
  -6 -15   0    7.22    2.46
  -6 -15   0    6.53    1.57
  -6 -15   0    7.62    1.56
  -7  15   0    6.50    2.03
   7  15   0    4.74    1.73
  -7 -15   0    4.44    1.60
  -8 -15   0    0.14    1.54
  -9 -15   0    0.39    1.22
   0  16   0  214.42    3.70
  -1  16   0   59.21    2.11
   1  16   0   59.73    2.55
  -2  16   0  162.05    3.05
   2  16   0  157.41    3.80
  -3  16   0   30.70    1.88
  -3 -16   0   30.85    2.67
  -4  16   0    9.84    1.61
  -4 -16   0    9.38    2.09
  -5  16   0   68.65    2.54
   5  16   0   57.89    2.39
  -5 -16   0   46.80    3.59
  -5 -16   0   59.99    2.22
  -6  16   0    7.81    1.86
   6  16   0    6.44    1.65
  -6 -16   0    5.86    2.42
  -6 -16   0    4.79    1.51
  -6 -16   0    5.64    1.51
  -7  16   0    8.05    2.05
   7  16   0    4.52    1.74
  -7 -16   0    4.49    1.63
   8  16   0    2.34    1.58
  -8 -16   0    0.96    1.55
  -9 -16   0    0.52    1.25
   0  17   0    0.25    1.09
  -1  17   0  206.27    3.55
   1  17   0  208.68    4.08
  -2  17   0   57.86    2.17
   2  17   0   58.02    2.81
  -3  17   0    8.56    1.56
  -3 -17   0    6.02    1.84
  -4  17   0   57.75    2.11
  -4 -17   0   41.93    3.16
  -5  17   0   22.33    2.12
   5  17   0   17.91    2.04
  -5 -17   0   12.61    2.89
  -5 -17   0   16.94    1.75
  -6  17   0   10.49    1.95
   6  17   0    8.92    1.99
  -6 -17   0    5.75    2.47
  -6 -17   0    8.09    1.62
  -6 -17   0    7.76    1.86
  -7  17   0    5.68    1.97
   7  17   0    4.15    1.77
  -7 -17   0    4.66    1.67
   8  17   0   19.07    2.17
  -8 -17   0   16.71    2.13
   9  17   0    3.14    1.22
  -9 -17   0    4.76    1.29
   0  18   0   15.99    1.89
  -1  18   0   22.81    1.80
   1  18   0   23.56    2.21
  -2  18   0   19.01    1.70
   2  18   0   17.41    2.21
  -3  18   0   65.75    2.42
  -4  18   0   21.07    1.80
  -4 -18   0   15.80    2.68
  -5  18   0   33.80    2.27
   5  18   0   30.28    2.16
  -6  18   0   26.30    2.61
   6  18   0   23.05    2.39
  -6 -18   0   19.70    2.02
  -7  18   0    1.46    1.89
   7  18   0   -0.15    1.61
  -7 -18   0    1.07    1.56
   8  18   0   17.88    2.14
  -8 -18   0   19.66    2.22
   9  18   0    0.89    1.15
  -9 -18   0    2.12    1.22
   0  19   0    0.36    1.15
  -1  19   0  117.63    3.04
   1  19   0  123.94    3.55
  -2  19   0   15.50    1.71
   2  19   0   16.92    2.35
  -3  19   0   40.84    2.18
  -4  19   0    1.73    1.15
  -5  19   0   10.95    2.06
   5  19   0    9.82    1.93
  -6  19   0    4.80    1.81
   6  19   0    6.20    1.69
  -6 -19   0    2.86    1.40
  -7  19   0   12.92    2.70
   7  19   0    9.74    2.26
  -7 -19   0   10.59    2.11
   8  19   0    0.05    1.45
  -8 -19   0    2.33    1.57
  -9 -19   0    1.37    1.22
   0  20   0   91.89    3.09
  -1  20   0    8.32    1.68
   1  20   0    9.96    2.08
  -2  20   0   11.14    1.68
  -3  20   0    6.24    1.38
  -5  20   0    3.83    1.49
   5  20   0    2.61    1.44
  -5 -20   0    2.47    1.20
  -6  20   0    5.60    1.88
   6  20   0    4.45    1.62
  -7  20   0    1.48    1.89
   7  20   0    0.91    1.66
  -7 -20   0    0.69    1.58
   8  20   0    0.88    1.46
  -8 -20   0    0.83    1.47
   0  21   0    1.14    1.28
  -1  21   0   35.84    2.25
   1  21   0   34.38    2.56
  -2  21   0    9.63    1.75
  -3  21   0    2.12    1.25
  -4  21   0    0.55    1.29
   4  21   0    2.04    1.30
  -4 -21   0    1.11    1.13
  -5  21   0    3.45    1.52
   5  21   0    2.02    1.46
  -5 -21   0    2.30    1.17
  -6  21   0   18.01    2.59
   6  21   0   13.65    2.12
  -7  21   0   25.84    2.79
   7  21   0   20.76    2.34
   8  21   0    3.99    1.47
  -8 -21   0    4.20    1.56
   0  22   0  168.10    4.11
  -1  22   0    3.65    1.32
   1  22   0    2.01    1.45
  -2  22   0   78.21    2.89
  -3  22   0    1.42    1.26
   4  22   0   24.76    2.06
  -4 -22   0   22.65    1.76
  -5  22   0    8.36    1.71
   5  22   0    6.44    1.59
  -5 -22   0    7.52    1.61
  -6  22   0   76.25    3.15
   6  22   0   66.85    2.75
  -7  22   0   16.89    2.63
   7  22   0   10.77    2.19
   8  22   0    3.51    1.43
  -8 -22   0    4.11    1.51
   0  23   0    1.50    1.32
  -1  23   0   60.63    2.83
   1  23   0   57.42    3.10
  -2  23   0    6.11    1.49
  -3  23   0   24.87    2.22
  -4  23   0   10.42    2.06
   4  23   0   13.21    1.86
  -4 -23   0   13.63    1.69
  -5  23   0    7.20    1.72
   5  23   0    5.37    1.54
  -5 -23   0    6.57    1.62
  -6  23   0    7.53    1.89
   6  23   0    6.32    1.70
  -7  23   0   18.12    2.70
   7  23   0   14.83    2.16
   8  23   0    0.35    1.32
   0  24   0   15.73    2.22
  -1  24   0   20.59    2.26
   1  24   0   17.13    2.41
  -2  24   0   27.73    2.35
  -3  24   0   26.63    2.33
   3  24   0   26.42    1.71
  -3 -24   0   28.05    1.74
  -4  24   0   13.62    2.20
   4  24   0   14.26    1.88
  -4 -24   0   14.25    1.75
  -5  24   0   11.08    2.32
   5  24   0    9.08    1.97
  -5 -24   0   10.15    1.70
  -6  24   0   13.40    2.53
   6  24   0   11.23    2.04
  -7  24   0   10.96    2.58
   7  24   0   10.88    2.09
   8  24   0    0.61    1.31
   0  25   0    0.41    1.39
  -1  25   0    8.61    1.79
   1  25   0    7.16    1.83
  -2  25   0   23.04    2.33
  -3  25   0    5.44    1.64
   3  25   0    7.50    1.35
  -3 -25   0    7.95    1.54
  -4  25   0    7.71    1.80
   4  25   0    7.72    1.50
  -4 -25   0    6.97    1.70
  -5  25   0   36.89    2.63
   5  25   0   30.22    2.38
  -5 -25   0   32.14    1.94
  -6  25   0   11.01    2.49
   6  25   0   11.17    2.07
  -7  25   0   45.81    2.95
   7  25   0   29.96    2.22
   8  25   0    8.00    1.65
   0  26   0    2.54    1.54
  -1  26   0    8.38    1.82
   1  26   0    7.65    1.91
  -2  26   0   22.17    2.37
  -3  26   0    4.20    1.65
   3  26   0    3.94    1.23
  -3 -26   0    2.73    1.16
  -4  26   0   14.69    2.31
   4  26   0   17.52    1.99
  -4 -26   0   15.01    1.83
  -5  26   0   54.59    2.83
   5  26   0   47.65    2.59
  -5 -26   0   47.11    2.11
  -6  26   0    1.03    1.79
   6  26   0    1.55    1.48
   7  26   0    3.57    1.47
   8  26   0    5.47    1.30
   0  27   0    0.23    1.50
  -1  27   0   35.98    2.77
   1  27   0   29.63    2.86
  -2  27   0   -0.71    1.35
   2  27   0    0.56    1.06
  -2 -27   0    0.11    1.11
  -3  27   0    2.26    1.60
   3  27   0    2.64    1.27
  -3 -27   0    1.70    1.15
  -4  27   0   16.52    2.42
   4  27   0   19.59    1.94
  -4 -27   0   20.44    1.90
  -5  27   0    4.19    1.73
   5  27   0    4.58    1.59
  -5 -27   0    4.51    1.33
  -6  27   0    2.15    1.84
   6  27   0    2.46    1.49
   7  27   0    2.32    1.43
   8  27   0    1.16    1.15
   0  28   0   42.19    3.11
  -1  28   0   29.22    2.72
   1  28   0   26.61    2.86
  -2  28   0    3.55    1.65
   2  28   0    2.01    1.11
  -2 -28   0    2.27    1.18
  -3  28   0    0.56    1.46
   3  28   0    0.13    1.17
  -3 -28   0   -0.07    1.14
   4  28   0   21.02    2.00
  -4 -28   0   20.54    1.94
  -5  28   0    0.64    1.63
   5  28   0    1.10    1.53
  -5 -28   0    1.57    1.30
  -6  28   0    2.94    1.84
   6  28   0    3.87    1.53
   7  28   0    1.59    1.33
   0  29   0    0.87    1.68
  -1  29   0    0.67    1.54
   1  29   0   -0.21    0.91
  -1 -29   0   -0.27    1.06
  -2  29   0   -0.10    1.51
   2  29   0    0.12    1.08
  -2 -29   0    0.76    1.20
  -3  29   0    8.11    2.00
   3  29   0    8.47    1.77
  -3 -29   0   10.31    1.74
   4  29   0    3.44    1.40
  -4 -29   0    3.32    1.40
  -5  29   0   -0.09    1.67
   5  29   0    0.89    1.48
  -5 -29   0   -0.10    1.27
  -6  29   0    0.03    1.74
   6  29   0   -0.02    1.32
   7  29   0    1.66    1.32
   0  30   0    1.89    1.75
   0 -30   0   -0.35    1.05
  -1  30   0   17.77    2.60
   1  30   0   19.22    1.43
  -1 -30   0   18.75    1.82
  -2  30   0    0.28    1.59
   2  30   0    0.77    1.08
  -2 -30   0    0.87    1.16
  -3  30   0   15.26    2.56
   3  30   0   11.21    1.80
  -3 -30   0   11.89    1.82
   4  30   0   17.81    1.97
  -4 -30   0   16.32    1.96
  -5  30   0    1.62    1.70
   5  30   0    2.30    1.48
  -5 -30   0    4.46    1.37
  -6  30   0    0.42    1.75
   6  30   0    1.29    1.39
   7  30   0    3.20    1.31
   0  31   0   -0.09    1.67
   0 -31   0    0.13    1.09
  -1  31   0    1.09    1.69
  -1 -31   0    2.46    1.15
  -2  31   0    2.53    1.81
   2  31   0    1.38    1.07
  -2 -31   0    1.42    1.20
   3  31   0    3.63    1.29
  -3 -31   0    4.15    1.39
   4  31   0    8.55    1.67
  -4 -31   0    6.04    1.53
  -5  31   0    0.74    1.73
   5  31   0    0.01    1.31
  -5 -31   0   -0.04    1.26
   6  31   0    8.59    1.88
   7  31   0    1.32    1.21
   0  32   0   56.85    3.74
   0 -32   0   59.12    2.28
  -1  32   0    7.87    2.10
  -1 -32   0    6.97    1.69
  -2  32   0    4.81    1.96
   2  32   0    3.78    1.14
  -2 -32   0    3.64    1.31
   3  32   0    1.14    1.19
  -3 -32   0    0.54    1.29
   4  32   0    1.01    1.40
  -4 -32   0    2.07    1.43
  -5  32   0    5.03    1.81
   5  32   0    2.56    1.32
  -5 -32   0    2.21    1.33
   6  32   0    0.18    1.26
   7  32   0    0.51    1.13
   0  33   0   -1.02    1.72
   0 -33   0    0.65    1.17
  -1  33   0   33.88    3.30
  -1 -33   0   38.21    2.13
   2  33   0    6.90    1.50
  -2 -33   0    7.02    1.44
   3  33   0   11.10    1.74
  -3 -33   0   14.03    1.96
  -4  33   0   10.69    2.28
   4  33   0    7.71    1.52
  -4 -33   0    8.37    1.91
  -5  33   0    7.78    1.86
   5  33   0    5.68    1.45
  -5 -33   0    7.11    1.42
   6  33   0    1.12    1.25
   7  33   0    4.03    1.16
   0  34   0    6.29    2.19
   0 -34   0    7.10    1.42
  -1 -34   0   27.68    2.06
   2  34   0    1.53    1.06
  -2 -34   0    1.45    1.31
   3  34   0    3.15    1.24
  -3 -34   0    4.25    1.47
  -4  34   0    0.90    1.56
   4  34   0    0.08    1.26
  -4 -34   0   -0.53    1.31
  -5  34   0   19.04    2.41
   5  34   0   11.23    1.84
  -5 -34   0   12.85    1.77
   6  34   0    0.98    1.20
   0 -35   0   -1.12    1.12
  -1 -35   0   27.87    2.10
   2  35   0    1.76    1.09
  -2 -35   0    2.03    1.40
   3  35   0    1.52    1.20
  -3 -35   0    2.26    1.44
  -4  35   0    7.75    1.73
   4  35   0    6.21    1.42
  -4 -35   0    6.89    1.54
  -5  35   0    2.09    1.76
   5  35   0    1.53    1.28
  -5 -35   0    0.64    1.23
   6  35   0    0.57    1.15
   0 -36   0   13.42    1.87
  -1 -36   0    4.35    1.35
  -2 -36   0   14.80    2.03
   3  36   0    0.19    1.13
  -3 -36   0   -0.31    1.35
  -4  36   0    4.26    1.67
   4  36   0    4.83    1.30
  -4 -36   0    4.53    1.45
   5  36   0    1.20    1.18
  -5 -36   0   -0.25    1.16
   6  36   0    2.72    1.11
   0 -37   0   -0.18    1.18
  -1 -37   0   -0.46    1.25
  -2 -37   0    2.65    1.39
   3  37   0    2.37    1.13
  -3 -37   0    0.62    1.34
  -4  37   0    0.52    1.53
   4  37   0    0.55    1.13
  -4 -37   0    0.88    1.33
   5  37   0    1.68    1.17
  -5 -37   0    2.01    1.17
   6  37   0    8.31    1.46
   0 -38   0   12.66    1.89
  -1 -38   0    9.63    1.89
  -2 -38   0   13.81    2.00
   3  38   0    3.25    1.11
  -3 -38   0    2.24    1.43
  -4  38   0    1.40    1.62
   4  38   0    1.00    1.10
  -4 -38   0    1.76    1.35
   5  38   0    8.78    1.49
  -5 -38   0    6.39    1.47
   6  38   0    4.77    1.01
   0 -39   0   -0.72    1.23
  -1 -39   0    8.40    1.53
  -2 -39   0   16.34    2.03
  -3 -39   0    1.06    1.35
   4  39   0    1.83    1.04
  -4 -39   0    0.41    1.24
   5  39   0    3.22    1.05
   0 -40   0   10.70    1.93
  -1 -40   0   16.40    2.00
   1 -40   0   19.40    2.00
  -2 -40   0    2.51    1.40
  -3 -40   0   -0.24    1.31
  -4 -40   0   10.61    1.80
   5  40   0    0.57    0.94
   0 -41   0    0.90    1.28
  -1 -41   0   31.21    2.20
   1 -41   0   27.06    2.08
  -2 -41   0   -0.28    1.27
  -3 -41   0    6.74    1.46
  -4 -41   0    0.67    1.18
   0 -42   0   51.25    2.34
  -1 -42   0    2.95    1.35
   1 -42   0    3.29    1.33
  -2 -42   0   10.88    1.97
  -3 -42   0   12.47    1.87
  -4 -42   0    4.58    1.21
   0 -43   0    0.57    1.31
  -1 -43   0   17.24    2.01
   1 -43   0   16.83    1.86
  -2 -43   0    4.63    1.42
  -3 -43   0    9.24    1.81
  -4 -43   0    1.80    1.08
   0 -44   0    3.94    1.37
  -1 -44   0   10.60    1.88
   1 -44   0   11.15    1.78
  -2 -44   0    4.76    1.40
  -3 -44   0    1.60    1.25
   0 -45   0    0.48    1.23
  -1 -45   0    1.93    1.29
   1 -45   0    1.77    1.23
  -2 -45   0    3.74    1.33
  -3 -45   0    6.63    1.28
   0 -46   0    6.83    1.71
  -1 -46   0    4.06    1.29
   1 -46   0    3.20    1.21
  -2 -46   0    0.37    1.16
   0 -47   0   -0.84    1.10
  -1 -47   0    1.61    1.17
   1 -47   0    2.44    1.14
  -2 -47   0   19.48    1.70
   0 -48   0    2.14    1.10
  -8   0   1   -0.22    1.24
  -8   0   1    0.77    1.57
  -7   0   1    1.54    1.23
  -7   0   1    0.82    1.58
  -6   0   1    0.12    1.00
  -6   0   1    0.03    1.28
  -5   0   1    0.39    1.37
  -5   0   1    1.58    1.16
  -4   0   1    1.68    1.17
   0   0   1    0.39    0.52
  -1   0  -1    0.49    0.77
   1   0   1    0.26    0.77
  -2   0  -1    0.27    1.09
  -3   0  -1    1.31    1.39
  -3   0  -1   -1.94    0.95
  -4   0  -1    1.88    1.54
  -5   0  -1    0.55    1.69
  -5   0  -1    1.86    1.15
  -5   0  -1    2.39    1.44
  -6   0  -1   -1.17    1.80
  -6   0  -1    2.05    1.23
  -7   0  -1    1.02    1.44
  -8   0  -1   -1.04    1.43
  -9   0  -1    1.81    1.32
  -9  -1   1    0.07    1.14
  -8   1   1    2.08    1.27
  -8   1   1    1.36    1.60
  -8  -1   1    2.69    1.33
  -8  -1   1    2.21    1.63
  -7   1   1    6.78    1.61
  -7   1   1    7.17    1.74
  -7  -1   1    7.73    1.67
  -7  -1   1    7.14    1.75
  -6   1   1    3.52    1.05
  -6   1   1    2.14    1.32
  -6  -1   1    1.97    1.62
  -6  -1   1    2.72    1.09
  -6  -1   1    3.05    1.38
  -5   1   1   16.84    1.91
  -5  -1   1   14.21    2.09
  -5  -1   1   16.05    1.60
  -4   1   1   23.60    1.63
  -4  -1   1   22.78    1.77
   0   1   1  268.72    2.13
   0  -1   1  265.15    2.20
  -1   1  -1   44.85    1.49
  -1  -1  -1   44.95    1.55
   1   1   1   43.42    1.48
   1  -1   1   44.42    1.47
  -2   1  -1  189.90    2.99
  -2  -1  -1  192.74    3.11
   2   1   1  172.10    2.77
  -3   1  -1   14.72    2.01
  -3   1  -1   10.64    1.53
  -3  -1  -1   15.76    2.05
  -3  -1  -1   12.12    1.52
  -4   1  -1  101.26    3.31
  -4   1  -1  121.80    2.41
  -4  -1  -1   99.46    3.30
  -4  -1  -1  126.25    2.51
  -5   1  -1   11.35    2.33
  -5   1  -1   17.20    1.73
  -5   1  -1   21.35    2.10
  -5  -1  -1   10.79    2.36
  -5  -1  -1   17.06    1.66
  -6   1  -1   38.21    3.13
  -6   1  -1   54.03    2.13
  -6  -1  -1   42.47    3.31
  -6  -1  -1   53.00    2.16
  -7   1  -1    4.64    1.54
  -7  -1  -1    5.04    1.56
  -8   1  -1   -1.76    1.38
  -8  -1  -1    1.46    1.56
  -9   1  -1    4.35    1.38
  -9  -1  -1    3.98    1.39
  -9  -2   1   -0.35    1.19
  -8   2   1    2.52    1.23
  -8   2   1    2.36    1.62
  -8  -2   1    2.90    1.40
  -8  -2   1    3.95    1.73
  -7   2   1    2.27    1.23
  -7   2   1    2.67    1.62
  -7  -2   1    3.00    1.28
  -7  -2   1    1.99    1.55
  -6   2   1    0.92    0.99
  -6   2   1    1.88    1.31
  -6  -2   1    0.33    1.57
  -6  -2   1    1.66    1.05
  -6  -2   1    3.32    1.30
  -5   2   1    3.84    1.36
  -5  -2   1    2.64    1.50
  -5  -2   1    1.57    1.07
  -4   2   1    7.11    1.57
  -4  -2   1    5.69    1.38
  -3  -2   1  222.49    3.14
  -2  -2   1   24.15    1.46
   0   2  -1  196.84    1.98
   0   2   1  211.77    1.95
   0  -2   1  202.95    2.05
  -1   2  -1    9.33    1.16
  -1  -2  -1   10.21    1.27
   1   2   1    8.98    1.18
   1  -2   1    9.07    1.16
  -2   2  -1  132.63    2.59
  -2  -2  -1  138.87    2.83
   2   2   1  124.93    2.51
  -3   2  -1   93.52    2.80
  -3   2  -1   95.37    1.97
  -3  -2  -1   93.31    2.90
  -3  -2  -1  102.15    2.08
  -4  -2  -1   17.99    2.32
  -5   2  -1   73.72    3.33
  -5   2  -1   87.02    2.41
  -5   2  -1  102.09    2.76
  -5  -2  -1   70.56    3.42
  -5  -2  -1   91.73    2.37
  -6   2  -1   15.36    2.68
  -6   2  -1   27.08    1.92
  -6  -2  -1   17.23    2.81
  -6  -2  -1   25.88    1.88
  -7   2  -1   13.79    2.11
  -7  -2  -1   13.91    2.04
  -8   2  -1    1.23    1.47
  -8  -2  -1    0.54    1.50
  -9   2  -1   10.01    1.70
  -9  -2  -1    9.36    1.76
  -9  -3   1    4.77    1.29
  -8   3   1    0.14    1.16
  -8   3   1   -0.14    1.56
  -8  -3   1   -0.67    1.25
  -8  -3   1    0.37    1.56
  -7   3   1   49.41    1.97
  -7   3   1   41.37    2.45
  -7  -3   1   46.91    2.08
  -7  -3   1   42.24    2.42
  -6   3   1   10.39    1.45
  -6   3   1   10.19    1.79
  -6  -3   1   10.17    2.31
  -6  -3   1   10.66    1.46
  -6  -3   1   11.50    1.74
  -5   3   1   25.52    1.99
  -5  -3   1   20.54    2.30
  -5  -3   1   22.06    1.64
  -4   3   1    5.17    1.17
  -4  -3   1    4.11    1.39
  -3  -3   1   15.53    1.73
  -2  -3   1    4.45    1.04
   0   3  -1    0.39    0.58
   0   3   1    0.20    0.57
   0  -3   1    0.69    0.62
  -1   3  -1   84.74    1.81
  -1  -3  -1   85.82    1.97
   1   3   1   82.74    1.88
   1  -3   1   82.30    1.82
  -2   3  -1   10.78    1.56
  -2  -3  -1    8.57    1.74
   2   3   1    9.41    1.44
  -3   3  -1  136.27    3.15
  -3   3  -1  140.52    2.15
  -3  -3  -1  135.44    3.30
  -3  -3  -1  148.28    2.35
  -4   3  -1  153.69    3.77
  -4   3  -1  184.55    2.76
  -4  -3  -1  149.95    3.95
  -5   3  -1   13.49    2.37
  -5   3  -1   18.33    1.75
  -5   3  -1   22.81    2.16
  -5  -3  -1   10.83    2.46
  -5  -3  -1   17.97    1.74
  -6   3  -1    2.09    1.92
  -6   3  -1    3.39    1.33
  -6  -3  -1    0.10    2.01
  -6  -3  -1    3.13    1.28
  -7   3  -1    4.60    1.52
  -7  -3  -1    4.36    1.52
  -8   3  -1    0.98    1.49
  -8  -3  -1    0.61    1.56
  -9   3  -1    0.64    1.31
  -9  -3  -1   -0.08    1.27
  -9  -4   1   10.28    1.63
  -8   4   1    1.53    1.17
  -8   4   1    1.59    1.57
  -8  -4   1    1.21    1.33
  -8  -4   1    1.56    1.62
  -7   4   1    2.60    1.21
  -7   4   1    3.15    1.56
  -7  -4   1    1.55    1.30
  -7  -4   1    3.06    1.57
  -6   4   1    5.60    1.11
  -6   4   1    6.17    1.39
  -6   4   1    7.08    1.74
  -6  -4   1    4.34    1.80
  -6  -4   1    6.41    1.47
  -6  -4   1    6.91    1.72
  -5   4   1   64.38    2.22
  -5  -4   1   52.24    2.78
  -5  -4   1   59.32    2.06
  -4   4   1   96.87    2.14
  -4  -4   1   84.85    2.82
  -3  -4   1   20.17    1.88
  -2  -4   1   14.47    1.57
   0   4  -1   60.93    1.42
   0   4   1   62.12    1.34
   0  -4   1   61.63    1.50
  -1   4  -1    1.84    0.84
  -1  -4  -1    2.20    0.97
   1   4   1    3.24    0.98
   1  -4   1    2.19    0.89
  -2   4  -1   19.26    1.63
  -2  -4  -1   20.39    1.89
   2   4   1   20.39    1.63
  -3   4  -1   37.76    2.21
  -3   4  -1   36.86    1.57
  -3  -4  -1   35.63    2.39
  -4   4  -1   15.53    2.15
  -4   4  -1   22.30    1.80
  -4  -4  -1   12.80    2.30
  -5   4  -1  140.43    4.11
  -5   4  -1  187.91    2.85
  -5   4  -1  168.41    2.95
  -5   4  -1  191.97    3.28
  -5  -4  -1  132.64    4.30
  -5  -4  -1  174.20    2.99
  -6   4  -1    6.79    2.13
  -6   4  -1   10.46    1.72
  -6   4  -1   11.49    2.35
  -6  -4  -1    7.02    2.38
  -6  -4  -1    9.08    1.75
  -7   4  -1   31.55    2.18
  -7  -4  -1   28.26    2.12
  -8   4  -1   19.28    2.05
  -8  -4  -1   17.50    2.17
  -9   4  -1    2.13    1.34
  -9  -4  -1    1.66    1.33
  -9  -5   1    1.12    1.21
  -8   5   1    4.18    1.18
  -8  -5   1    3.77    1.42
  -8  -5   1    3.51    1.71
  -7   5   1    6.41    1.50
  -7   5   1    4.79    1.61
  -7  -5   1    5.81    1.42
  -7  -5   1    4.42    1.64
  -6   5   1    5.88    1.31
  -6   5   1    7.19    1.71
  -6   5   1    8.48    2.07
  -6  -5   1    3.83    1.82
  -6  -5   1    6.02    1.25
  -6  -5   1    5.91    1.37
  -5   5   1   35.86    2.03
  -5  -5   1   28.83    2.53
  -5  -5   1   31.75    1.84
  -4   5   1  238.91    2.79
  -4  -5   1  205.19    3.94
  -3  -5   1    4.86    1.39
  -2  -5   1   10.63    1.64
  -2  -5   1   11.43    1.56
   0   5  -1   93.49    1.75
   0   5   1  100.13    1.66
   0  -5   1   98.61    1.85
  -1   5  -1  173.96    2.46
  -1  -5  -1  172.44    2.65
   1   5   1  168.85    2.59
   1  -5   1  164.77    2.43
  -2   5  -1    7.11    1.50
  -2  -5  -1    9.31    1.79
   2   5   1    6.53    1.49
  -3   5  -1   59.18    2.40
  -3   5  -1   61.33    1.72
  -3  -5  -1   59.93    2.70
  -4   5  -1   19.45    2.16
  -4   5  -1   21.22    1.80
  -4  -5  -1   16.05    2.34
  -5   5  -1   22.73    2.45
  -5   5  -1   31.04    1.75
  -5   5  -1   35.48    2.21
  -5  -5  -1   17.80    2.65
  -5  -5  -1   31.55    1.92
  -6   5  -1    1.09    1.89
  -6   5  -1    0.65    1.24
  -6   5  -1    1.45    1.74
  -6  -5  -1   -1.54    1.83
  -6  -5  -1    1.15    1.25
  -7   5  -1    2.27    1.47
  -7  -5  -1    1.45    1.45
  -8   5  -1    9.25    1.89
  -8  -5  -1    7.50    1.71
  -9  -5  -1   12.03    1.79
  -9  -6   1   -0.30    1.20
  -8  -6   1   12.03    1.86
  -8  -6   1   11.64    2.18
  -7   6   1   15.99    1.56
  -7   6   1   15.44    2.12
  -7  -6   1   14.61    1.89
  -7  -6   1   11.78    2.17
  -6   6   1   43.79    1.60
  -6   6   1   36.46    2.08
  -6   6   1   43.17    2.48
  -6  -6   1   31.04    2.85
  -6  -6   1   37.31    1.88
  -6  -6   1   35.64    2.14
  -5   6   1    3.07    1.29
  -5  -6   1    0.36    1.62
  -5  -6   1    2.29    1.16
  -4   6   1   44.51    1.76
  -4  -6   1   37.31    2.46
  -3  -6   1    5.28    1.46
  -2  -6   1   25.68    1.86
  -2  -6   1   25.62    1.68
   1   6  -1   68.75    1.76
   0   6  -1  105.95    1.94
   0   6   1  106.88    1.81
   0  -6   1  104.26    2.00
  -1   6  -1  896.57    5.22
  -1  -6  -1  894.50    5.50
   1   6   1  917.43    5.55
   1  -6   1  893.09    5.53
  -2   6  -1    1.40    1.04
  -2  -6  -1    1.29    1.19
   2   6   1    1.35    1.06
  -3   6  -1   29.11    2.04
  -3   6  -1   31.97    1.52
  -3  -6  -1   29.16    2.35
  -4   6  -1   32.96    2.36
  -4   6  -1   40.32    1.90
  -4  -6  -1   30.32    2.62
  -5   6  -1    3.95    1.71
  -5   6  -1    6.36    1.56
  -5   6  -1    6.51    1.48
  -5  -6  -1    4.43    2.04
  -5  -6  -1    7.66    1.66
  -6   6  -1    7.16    2.08
  -6   6  -1    9.55    1.78
  -6   6  -1   10.41    1.95
  -6  -6  -1    6.42    2.33
  -6  -6  -1    7.63    1.45
  -7   6  -1    2.61    1.46
  -7  -6  -1    1.45    1.50
  -8   6  -1    2.73    1.47
  -8  -6  -1    2.48    1.59
  -9  -6  -1    2.46    1.38
  -9  -7   1    0.67    1.24
  -8  -7   1    9.43    1.88
  -8  -7   1    8.45    1.79
  -7   7   1    5.35    1.13
  -7   7   1    3.80    1.54
  -7  -7   1    3.42    1.38
  -7  -7   1    4.28    1.60
  -6   7   1    5.57    1.30
  -6   7   1    6.26    1.41
  -6   7   1    7.53    1.64
  -6  -7   1    6.99    1.58
  -6  -7   1    5.26    1.47
  -5   7   1    2.20    1.27
  -5  -7   1    2.18    1.64
  -5  -7   1    2.97    1.26
  -4   7   1   20.21    1.64
  -4  -7   1   16.84    2.26
  -3  -7   1    4.66    1.47
  -2  -7   1   18.76    1.87
  -2  -7   1   19.24    1.67
   1   7  -1  490.99    4.05
   0   7  -1  173.05    2.48
   0   7   1  169.68    2.26
   0  -7   1  170.32    2.51
  -1   7  -1   70.71    1.91
  -1  -7  -1   72.47    2.09
   1   7   1   71.80    2.07
  -2   7  -1    8.78    1.51
  -2  -7  -1    9.41    1.81
   2   7   1    9.36    1.62
  -3   7  -1   14.25    1.84
  -3   7  -1   15.48    1.37
  -3  -7  -1   16.00    2.22
  -4   7  -1   47.95    2.57
  -4   7  -1   57.00    2.07
  -4  -7  -1   45.86    2.86
  -5   7  -1    1.31    1.62
  -5   7  -1    1.49    1.12
  -5   7  -1    0.53    1.38
  -5  -7  -1    1.40    1.85
  -5  -7  -1    1.90    1.19
  -6   7  -1   15.92    2.57
  -6   7  -1   19.14    1.85
  -6   7  -1   20.43    2.41
  -6  -7  -1   12.40    2.84
  -6  -7  -1   16.63    1.84
  -7   7  -1   -0.23    1.40
  -7  -7  -1    0.71    1.44
  -8   7  -1    9.67    1.95
  -8  -7  -1    5.83    1.67
  -9  -7  -1    4.37    1.40
  -9  -8   1    1.55    1.25
  -8  -8   1    1.71    1.42
  -8  -8   1    0.11    1.53
  -7   8   1   40.46    1.65
  -7   8   1   36.65    2.33
  -7  -8   1   36.07    2.16
  -7  -8   1   35.02    2.39
  -6   8   1    2.42    0.94
  -6   8   1    0.44    1.28
  -6   8   1    3.25    1.53
  -6  -8   1    2.24    1.91
  -6  -8   1    1.15    1.17
  -6  -8   1    1.85    1.35
  -5   8   1    0.42    0.81
  -5   8   1    0.49    1.26
  -5  -8   1   -1.27    1.58
  -5  -8   1   -0.23    1.04
  -5  -8   1    1.07    1.14
  -4   8   1    7.38    1.56
  -4  -8   1    8.80    2.16
  -3   8   1    0.89    0.83
  -3  -8   1    1.01    1.36
  -2  -8   1    9.50    1.80
  -2  -8   1    9.40    1.54
   1   8  -1   52.79    1.83
   0   8  -1  755.48    5.01
   0   8   1  766.77    4.56
   0  -8   1  748.03    5.01
  -1   8  -1   42.91    1.71
  -1  -8  -1   43.62    1.94
   1   8   1   43.14    1.89
  -2   8  -1  165.04    2.93
  -2  -8  -1  165.09    3.31
   2   8   1  155.58    3.15
  -3   8  -1    0.19    1.12
  -3   8  -1    0.19    0.85
  -3  -8  -1   -0.59    1.34
  -4   8  -1   12.58    2.01
  -4   8  -1   15.84    1.73
  -4  -8  -1   10.77    2.29
  -5   8  -1    1.65    1.62
  -5   8  -1    0.79    1.14
  -5   8  -1    0.93    1.39
  -5  -8  -1    2.13    1.81
  -5  -8  -1    0.80    1.21
  -6   8  -1    3.17    1.89
  -6   8  -1    5.62    1.31
  -6   8  -1    6.63    1.80
  -6  -8  -1    5.09    2.27
  -6  -8  -1    4.83    1.43
  -7   8  -1   13.53    1.94
  -7  -8  -1   12.80    2.06
  -8   8  -1   14.32    1.91
  -8  -8  -1   11.20    2.14
  -9  -8  -1    4.28    1.44
  -9  -9   1    2.42    1.25
  -8  -9   1    5.73    1.55
  -8  -9   1    4.78    1.72
  -7   9   1   19.83    1.46
  -7   9   1   15.12    2.04
  -7  -9   1   14.59    1.87
  -7  -9   1   14.43    2.18
  -6   9   1   10.16    1.23
  -6   9   1    5.27    1.40
  -6   9   1    9.14    2.06
  -6  -9   1    6.26    2.15
  -6  -9   1    7.31    1.58
  -6  -9   1    8.90    1.88
  -5   9   1    3.04    0.82
  -5   9   1    2.87    1.26
  -5  -9   1    0.73    1.66
  -5  -9   1    2.51    1.15
  -5  -9   1    2.55    1.21
  -4   9   1  106.85    2.17
  -4  -9   1   90.84    3.31
  -3  -9   1    1.61    1.43
   2   9  -1   12.04    1.45
  -2  -9   1   13.74    1.61
   1   9  -1   45.43    1.83
   0   9  -1 1185.73    6.50
   0   9   1 1225.51    6.00
   0  -9   1 1178.57    6.51
  -1   9  -1   63.50    1.96
  -1  -9  -1   62.10    2.18
   1   9   1   62.17    2.15
  -2   9  -1   51.77    2.03
  -2  -9  -1   50.97    2.39
   2   9   1   49.15    2.24
  -3   9  -1   -0.14    1.11
  -3   9  -1    0.45    0.87
  -3  -9  -1   -1.07    1.35
  -4   9  -1    4.19    1.50
  -4   9  -1    5.23    1.20
  -4  -9  -1    2.49    1.66
  -5   9  -1    2.53    1.64
  -5   9  -1    1.28    1.14
  -5   9  -1   -0.28    1.35
  -5  -9  -1    1.30    1.89
  -5  -9  -1    1.87    1.20
  -6   9  -1   25.69    2.83
  -6   9  -1   39.07    2.02
  -6   9  -1   40.38    2.64
  -6  -9  -1   24.29    3.22
  -6  -9  -1   31.33    2.08
  -7   9  -1    3.44    1.48
  -7   9  -1    4.32    2.11
  -7  -9  -1    1.62    1.51
  -8   9  -1    0.05    1.43
  -8  -9  -1    1.39    1.56
  -9  -9  -1    6.39    1.50
  -9 -10   1    4.26    1.30
  -8 -10   1    7.20    1.59
  -8 -10   1    6.61    1.75
  -7  10   1   33.47    2.25
  -7  10   1   40.47    2.83
  -7 -10   1   34.30    2.14
  -7 -10   1   31.55    2.36
  -6  10   1   46.19    1.50
  -6  10   1   40.79    2.11
  -6  10   1   44.98    2.48
  -6 -10   1   36.06    3.15
  -6 -10   1   42.72    2.04
  -6 -10   1   42.07    2.26
  -5  10   1   12.79    1.11
  -5  10   1   14.33    1.86
  -5 -10   1   12.48    2.47
  -5 -10   1   12.24    1.58
  -5 -10   1   11.34    1.71
  -4  10   1    3.00    1.01
  -4 -10   1    2.78    1.62
  -3 -10   1    4.02    1.57
  -2 -10   1   20.56    1.66
   1  10  -1   13.83    1.55
   0  10  -1  257.31    3.37
   0  10   1  274.72    3.24
   0 -10   1  266.01    3.47
  -1  10  -1  106.52    2.39
  -1 -10  -1  101.30    2.59
   1  10   1  102.69    2.61
  -2  10  -1   30.29    1.81
  -2 -10  -1   31.94    2.24
   2  10   1   31.56    2.08
  -3  10  -1   11.90    1.74
  -3  10  -1   12.52    1.39
  -3 -10  -1   12.09    2.21
  -4  10  -1    1.52    1.41
  -4  10  -1    1.17    1.07
  -4 -10  -1   -0.34    1.56
  -5  10  -1    9.67    2.18
  -5  10  -1   12.31    1.63
  -5  10  -1   13.14    2.05
  -5 -10  -1   10.77    2.60
  -5 -10  -1   12.59    1.69
  -6  10  -1   30.48    2.94
  -6  10  -1   39.43    1.98
  -6  10  -1   42.31    2.63
  -6 -10  -1   25.03    3.27
  -6 -10  -1   33.03    2.28
  -7  10  -1   18.14    1.97
  -7  10  -1   16.65    2.77
  -7 -10  -1   12.32    2.05
  -8 -10  -1    1.57    1.59
  -9 -10  -1    1.62    1.36
  -9 -11   1    3.30    1.28
  -8 -11   1    3.04    1.48
  -8 -11   1    2.69    1.58
  -7  11   1  114.19    3.04
  -7  11   1  134.03    3.67
  -7 -11   1  110.01    2.89
  -7 -11   1  107.74    3.10
  -6  11   1    3.61    1.39
  -6  11   1    4.94    1.60
  -6 -11   1    2.88    2.00
  -6 -11   1    3.29    1.28
  -6 -11   1    3.91    1.40
  -5  11   1   14.69    1.88
  -5 -11   1   10.79    2.52
  -5 -11   1   12.85    1.61
  -5 -11   1   15.28    1.73
  -4  11   1   12.87    1.52
  -4 -11   1   14.28    2.35
  -3 -11   1   43.86    2.62
   1  11  -1   14.19    1.60
   0  11  -1   83.20    2.30
   0  11   1   90.20    2.29
   0 -11   1   84.22    2.38
  -1  11  -1  405.35    4.30
  -1 -11  -1  385.14    4.41
   1  11   1  401.40    4.54
  -2  11  -1   10.97    1.59
  -2 -11  -1    9.83    2.00
   2  11   1    8.65    1.81
  -3  11  -1   18.58    1.86
  -3  11  -1   20.43    1.47
  -3 -11  -1   19.70    2.42
  -4  11  -1   17.21    2.12
  -4  11  -1   18.85    1.71
  -4 -11  -1   17.01    2.49
  -5  11  -1    7.24    1.83
  -5  11  -1    8.72    1.60
  -5  11  -1    9.09    2.02
  -5 -11  -1    8.19    2.25
  -5 -11  -1    8.25    1.67
  -5 -11  -1    9.46    1.65
  -6  11  -1    1.49    1.81
  -6  11  -1    3.27    1.31
  -6  11  -1    4.05    1.73
  -6 -11  -1    0.80    2.08
  -6 -11  -1    1.54    1.39
   6  11   1    1.39    1.42
  -7  11  -1    8.17    1.84
  -7  11  -1    8.49    2.17
  -7 -11  -1    4.39    1.61
   7  11   1    6.82    1.73
  -8 -11  -1    3.77    1.67
  -9 -11  -1    7.80    1.50
  -9 -12   1   -0.04    1.22
  -8 -12   1    8.06    1.63
  -8 -12   1    6.48    1.70
  -7  12   1   16.65    2.44
  -7 -12   1    9.17    1.79
  -7 -12   1   12.34    2.14
  -6  12   1   37.45    2.49
  -6 -12   1   35.47    2.05
  -6 -12   1   33.18    2.16
  -5  12   1   24.82    1.99
  -5 -12   1   19.23    2.71
  -5 -12   1   19.02    1.72
  -5 -12   1   18.78    1.75
  -4  12   1    3.41    1.06
  -4 -12   1    2.87    1.64
  -3 -12   1    1.39    1.49
   1  12  -1   36.50    1.96
  -1  12   1   38.50    1.63
  -1  12   1   37.65    1.60
   0  12  -1   20.96    1.72
   0  12   1   22.77    1.79
   0 -12   1   21.28    1.80
  -1  12  -1  331.81    4.07
  -1 -12  -1  304.97    4.08
   1  12   1  326.26    4.28
  -2  12  -1   21.28    1.78
  -2 -12  -1   23.77    2.22
   2  12   1   20.00    2.06
  -3  12  -1  114.96    3.01
  -3 -12  -1  124.03    3.79
  -4  12  -1   23.19    2.21
  -4  12  -1   28.82    1.84
  -4 -12  -1   24.34    2.67
  -5  12  -1    3.56    1.73
  -5  12  -1    3.62    1.26
  -5  12  -1    4.75    1.49
  -5 -12  -1    2.56    2.01
  -5 -12  -1    4.04    1.28
  -6  12  -1    8.57    2.13
  -6  12  -1   10.88    1.74
  -6  12  -1   10.53    2.44
  -6 -12  -1    4.95    2.35
  -6 -12  -1    8.09    1.89
   6  12   1    7.77    1.62
  -7  12  -1   31.36    2.08
  -7  12  -1   34.22    2.96
  -7 -12  -1   23.37    2.25
   7  12   1   23.50    2.23
  -8 -12  -1    8.03    1.78
   8  12   1    8.62    1.85
  -9 -12  -1   -0.02    1.29
  -9 -13   1    8.02    1.65
  -8 -13   1   10.27    1.95
  -8 -13   1   11.19    2.15
  -7  13   1    2.77    1.78
  -7 -13   1    0.67    1.40
  -7 -13   1    1.46    1.50
  -6  13   1   16.26    2.27
  -6 -13   1   11.46    1.73
  -6 -13   1   13.45    1.95
  -5  13   1   28.15    2.08
  -5 -13   1   22.19    2.84
  -5 -13   1   25.65    1.84
  -5 -13   1   24.02    1.81
  -4  13   1   73.04    2.05
  -4 -13   1   60.79    3.16
   1  13  -1   28.97    1.93
  -1  13   1   31.01    1.64
  -1  13   1   28.02    1.61
   0  13  -1   -0.13    1.04
   0  13   1    0.72    1.11
   0 -13   1    0.60    1.09
  -1  13  -1   36.84    1.91
  -1 -13  -1   34.16    2.05
   1  13   1   35.19    2.17
  -2  13  -1   37.18    2.00
  -2 -13  -1   35.45    2.39
   2  13   1   31.74    2.27
  -3  13  -1   22.16    1.93
  -3 -13  -1   23.50    2.55
  -4  13  -1   22.34    2.20
  -4  13  -1   25.83    1.80
  -4 -13  -1   22.09    2.66
  -5  13  -1   15.12    2.33
  -5  13  -1   19.57    1.71
  -5  13  -1   19.85    2.17
  -5 -13  -1   13.25    2.80
  -5 -13  -1   19.58    1.81
  -6  13  -1   -0.70    1.65
  -6  13  -1    2.09    1.33
  -6  13  -1    1.53    1.76
  -6 -13  -1    0.41    2.08
  -6 -13  -1   -0.09    1.39
   6  13   1   -0.02    1.47
  -7  13  -1    7.56    2.16
  -7 -13  -1    4.93    1.63
   7  13   1    4.85    1.72
  -8 -13  -1    4.75    1.69
   8  13   1    5.07    1.68
  -9 -13  -1    2.20    1.30
   9  13   1    2.04    1.33
  -9 -14   1    1.31    1.26
  -8 -14   1   13.63    2.01
  -8 -14   1   12.35    2.11
  -7  14   1    5.36    1.85
  -7 -14   1    5.56    1.55
  -7 -14   1    4.64    1.59
  -6  14   1   32.01    2.49
  -6 -14   1   25.55    2.00
  -6 -14   1   27.46    2.21
  -5  14   1    6.52    1.44
  -5 -14   1    4.90    1.31
  -5 -14   1    6.13    1.32
  -4  14   1   23.98    1.67
   1  14  -1   16.58    1.82
  -1  14   1   15.29    1.54
  -1 -14   1   16.48    1.96
   0  14  -1  114.57    2.86
   0  14   1  116.71    2.78
   0 -14   1  105.47    2.73
  -1  14  -1   28.79    1.89
   1  14   1   28.50    2.14
  -2  14  -1   19.84    1.79
  -2 -14  -1   16.93    2.16
   2  14   1   17.57    2.11
  -3  14  -1   12.17    1.80
  -3 -14  -1   12.61    2.38
  -4  14  -1   69.16    2.93
  -4  14  -1   82.82    2.31
  -4 -14  -1   57.77    3.39
  -5  14  -1   18.53    2.42
  -5  14  -1   22.00    1.74
  -5  14  -1   22.77    2.18
  -5 -14  -1   14.55    2.87
  -5 -14  -1   19.78    1.78
   5  14   1   21.97    2.08
  -6  14  -1    5.02    1.92
  -6  14  -1    8.15    1.78
  -6  14  -1    5.96    1.89
   6  14   1    4.60    1.55
  -7  14  -1   15.03    2.76
  -7 -14  -1   11.39    2.14
   7  14   1   13.34    2.25
  -8 -14  -1   13.89    2.16
   8  14   1   11.76    2.08
  -9 -14  -1    0.18    1.27
  -9 -15   1    1.87    1.25
  -8 -15   1    1.02    1.51
  -7  15   1    1.85    1.76
  -7 -15   1    1.26    1.46
  -7 -15   1    1.21    1.50
  -6  15   1   23.92    2.46
  -6 -15   1   18.39    1.95
  -6 -15   1   22.32    2.09
  -5  15   1    5.10    1.38
  -5 -15   1    2.86    1.31
  -5 -15   1    1.98    1.19
  -4  15   1   25.91    1.72
   1  15  -1   11.59    1.80
  -1  15   1   12.87    1.55
  -1 -15   1   10.89    1.96
   0  15  -1   24.77    1.95
   0  15   1   27.12    1.98
   0 -15   1   25.72    1.86
  -1  15  -1   71.10    2.46
   1  15   1   71.23    2.71
  -2  15  -1   33.28    2.03
   2  15   1   36.27    2.47
  -3  15  -1    0.51    1.18
  -3 -15  -1    0.42    1.57
  -4  15  -1    5.71    1.58
  -4  15  -1    8.45    1.64
  -4 -15  -1    5.75    1.97
  -5  15  -1   36.87    2.81
  -5  15  -1   43.86    1.93
  -5  15  -1   44.92    2.46
  -5 -15  -1   39.48    1.83
   5  15   1   41.50    2.24
  -6  15  -1   35.09    2.78
   6  15   1   28.61    2.48
  -7  15  -1   27.24    2.87
  -7 -15  -1   18.00    2.29
   7  15   1   20.37    2.31
  -8 -15  -1    0.90    1.56
   8  15   1    2.66    1.56
  -9 -15  -1    3.88    1.33
   9  15   1    3.72    1.30
  -9 -16   1    1.52    1.23
  -8 -16   1    8.22    1.93
  -7  16   1    2.55    1.79
  -7 -16   1    0.93    1.44
  -7 -16   1    0.93    1.51
  -6  16   1   12.03    2.35
  -6 -16   1   10.33    1.77
  -6 -16   1   11.56    1.92
  -5  16   1    2.24    1.32
  -5 -16   1    3.16    1.32
  -5 -16   1    2.00    1.20
  -4  16   1   28.65    1.76
   1  16  -1   60.66    2.57
  -1  16   1   63.57    2.20
  -1 -16   1   57.18    2.63
   0  16  -1    0.63    1.16
   0  16   1    0.77    1.15
  -1  16  -1   12.20    1.74
   1  16   1   11.62    2.01
  -2  16  -1    5.29    1.28
   2  16   1    6.97    1.66
  -3  16  -1   35.35    2.29
  -4  16  -1   10.28    2.04
  -4  16  -1    9.97    1.69
  -5  16  -1   32.26    2.72
  -5  16  -1   45.36    2.49
  -5 -16  -1   37.18    1.83
   5  16   1   38.57    2.21
  -6  16  -1    1.54    1.79
   6  16   1    1.60    1.55
  -7  16  -1   28.27    2.91
  -7 -16  -1   19.89    2.27
   7  16   1   20.73    2.30
  -8 -16  -1    1.01    1.57
   8  16   1    1.32    1.55
  -9 -16  -1    6.96    1.63
   9  16   1    6.97    1.39
  -9 -17   1    0.10    1.16
  -8 -17   1    1.06    1.52
  -7  17   1    6.66    1.89
  -7 -17   1    3.35    1.58
  -7 -17   1    3.95    1.55
  -6  17   1    1.08    1.65
  -6 -17   1    2.38    1.38
  -6 -17   1    1.36    1.38
   5  17  -1    1.72    1.22
  -5  17   1    2.28    0.59
  -5  17   1    4.25    1.41
  -5 -17   1    2.18    1.31
  -5 -17   1    3.86    1.26
  -4  17   1    8.70    1.61
   1  17  -1    0.24    1.20
  -1  17   1    0.39    1.03
  -1 -17   1   -0.21    1.28
   0  17  -1    0.23    1.20
   0  17   1    1.62    1.22
  -1  17  -1   59.27    2.50
   1  17   1   62.18    2.74
  -2  17  -1    4.70    1.26
   2  17   1    4.53    1.57
  -3  17  -1   42.77    2.43
  -4  17  -1    0.92    1.41
  -4  17  -1    2.60    1.19
  -5  17  -1    4.17    1.76
  -5  17  -1    4.09    1.53
  -5 -17  -1    3.56    1.17
   5  17   1    4.88    1.45
  -6  17  -1    3.94    1.86
   6  17   1    2.85    1.63
  -7  17  -1    4.21    2.02
   7  17   1    0.62    1.58
  -8 -17  -1    0.37    1.57
   8  17   1    3.20    1.57
   9  17   1    0.07    1.13
  -9 -18   1    8.09    1.56
  -8 -18   1    0.57    1.50
   7  18  -1   16.41    2.25
  -7  18   1   20.34    2.58
  -7 -18   1   14.84    2.09
  -7 -18   1   12.50    2.02
   6  18  -1    1.91    1.57
  -6  18   1    4.79    1.72
  -6 -18   1    2.12    1.40
  -6 -18   1    3.16    1.43
   5  18  -1    4.62    1.41
  -5  18   1    5.25    0.88
  -5  18   1    8.31    1.97
  -5 -18   1    7.79    1.75
  -5 -18   1    4.54    1.28
  -2  18   1    5.65    1.40
   1  18  -1    8.98    1.99
  -1  18   1    9.30    1.66
   0  18  -1   17.45    2.05
   0  18   1   19.02    2.04
  -1  18  -1   24.73    2.06
   1  18   1   27.36    2.36
  -2  18  -1   77.46    2.81
   2  18   1   80.76    3.30
  -3  18  -1    0.87    1.27
  -4  18  -1   14.38    2.19
  -4  18  -1   18.86    1.86
  -5  18  -1  100.82    3.82
  -5  18  -1  119.23    3.17
  -5 -18  -1  112.02    2.51
   5  18   1  105.86    2.90
  -6  18  -1    3.63    1.89
   6  18   1    2.06    1.59
  -7  18  -1   17.77    2.84
   7  18   1   14.25    2.13
  -8 -18  -1    2.56    1.56
   8  18   1    4.46    1.58
  -9 -19   1    2.61    1.13
   8  19  -1   -0.32    1.47
  -8 -19   1    0.38    1.45
   7  19  -1    2.36    1.69
  -7  19   1    2.76    1.77
  -7 -19   1    2.50    1.54
  -7 -19   1    1.43    1.42
   6  19  -1    9.73    2.11
  -6  19   1   14.00    2.41
  -6 -19   1   11.32    1.92
  -6 -19   1   10.51    1.93
   5  19  -1   31.20    2.17
  -5  19   1   36.80    2.33
  -4  19   1    2.48    0.55
  -2  19   1   25.27    1.72
   1  19  -1    4.33    1.46
  -1  19   1    6.09    1.32
   0  19  -1   94.88    3.18
   0  19   1   96.36    3.07
  -1  19  -1   46.24    2.44
   1  19   1   50.79    2.77
  -2  19  -1    2.07    1.21
   2  19   1    1.65    1.52
  -3  19  -1    3.06    1.39
  -4  19  -1   23.19    2.41
  -4  19  -1   27.48    1.98
  -5  19  -1    8.05    1.92
  -5  19  -1   12.72    2.21
  -5 -19  -1   10.24    1.61
   5  19   1   10.28    1.96
  -6  19  -1   10.19    2.07
   6  19   1    6.31    1.68
  -7  19  -1    1.87    2.00
   7  19   1    2.78    1.64
   8  19   1    2.69    1.47
   8  20  -1    1.90    1.51
  -8 -20   1    3.76    1.57
   7  20  -1    9.40    2.22
  -7  20   1   14.37    2.49
  -7 -20   1    9.19    2.15
  -7 -20   1    6.47    1.56
   6  20  -1   39.53    2.41
  -6  20   1   47.50    2.74
  -6 -20   1   38.42    2.43
  -6 -20   1   34.32    2.17
   5  20  -1    5.27    1.44
  -5  20   1    6.01    1.55
  -2  20   1    2.96    1.12
   1  20  -1   11.55    2.10
  -1  20   1   12.49    1.84
   0  20  -1   53.95    2.73
   0  20   1   56.11    2.68
  -1  20  -1   12.03    1.93
   1  20   1   11.71    2.19
  -2  20  -1   75.04    2.94
   2  20   1   76.90    3.43
  -3  20  -1  126.09    3.72
  -4  20  -1    3.88    1.57
  -4  20  -1    4.35    1.29
  -4 -20  -1    4.28    1.24
   4  20   1    4.19    1.33
  -5  20  -1    2.85    1.70
  -5  20  -1    3.74    1.55
  -5 -20  -1    3.41    1.22
   5  20   1    3.16    1.43
  -6  20  -1   15.02    2.65
   6  20   1   10.26    2.23
  -7  20  -1    3.70    2.01
   7  20   1    0.78    1.53
   8  20   1    2.06    1.44
   8  21  -1    2.43    1.45
  -8 -21   1    2.61    1.51
   7  21  -1   14.27    2.29
  -7  21   1   18.73    2.51
  -7 -21   1   12.45    2.14
   6  21  -1   14.25    2.23
  -6  21   1   20.47    2.51
   5  21  -1   19.32    1.94
  -5  21   1   21.93    2.27
   4  21  -1   58.91    2.19
  -4 -21   1   68.29    2.05
  -2  21   1   15.33    1.69
   1  21  -1   41.87    2.73
  -1  21   1   44.10    2.37
   0  21  -1  189.07    4.37
   0  21   1  187.86    4.18
  -1  21  -1  194.51    4.33
   1  21   1  192.60    4.56
  -2  21  -1   53.39    2.71
   2  21   1   51.31    3.10
  -3  21  -1   10.45    2.09
  -4  21  -1   38.86    2.80
  -4  21  -1   42.97    2.19
  -4 -21  -1   41.08    1.99
   4  21   1   40.69    2.10
  -5  21  -1   11.12    2.39
  -5  21  -1   13.68    2.28
  -5 -21  -1   11.07    1.68
   5  21   1   12.21    1.99
  -6  21  -1    4.55    1.90
   6  21   1    2.10    1.58
  -7  21  -1    1.41    1.90
   7  21   1   -0.20    1.51
   8  21   1    0.35    1.33
   8  22  -1    6.33    1.52
  -8 -22   1    5.78    1.53
   7  22  -1    3.58    1.68
  -7  22   1    6.30    1.84
  -7 -22   1    4.62    1.70
   6  22  -1   45.54    2.49
  -6  22   1   55.13    2.87
   5  22  -1   15.33    2.07
  -5  22   1   19.64    2.30
   4  22  -1    7.44    1.67
  -4 -22   1    7.13    1.51
  -2  22   1   16.67    1.83
   1  22  -1   16.85    2.34
  -1  22   1   16.41    1.98
   0  22  -1    3.86    1.52
   0  22   1    5.57    1.57
  -1  22  -1   18.41    2.16
   1  22   1   20.30    2.46
  -2  22  -1   45.97    2.68
   2  22   1   45.44    3.11
  -3  22  -1   71.53    3.18
  -4  22  -1   17.71    2.42
  -4  22  -1   20.14    1.98
  -4 -22  -1   18.61    1.79
   4  22   1   18.72    1.88
  -5  22  -1    1.11    1.76
  -5  22  -1    0.65    1.54
  -5 -22  -1    0.26    1.18
   5  22   1    2.37    1.41
  -6  22  -1    4.24    1.95
   6  22   1    2.96    1.56
  -7  22  -1   15.43    2.69
   7  22   1    9.14    2.07
   8  22   1    1.73    1.34
   8  23  -1    9.78    1.77
  -8 -23   1   11.19    1.88
   7  23  -1    4.75    1.70
  -7  23   1    5.96    1.82
  -7 -23   1    3.54    1.63
   6  23  -1   11.07    2.15
  -6  23   1   13.19    2.43
   5  23  -1   48.70    2.46
  -5  23   1   51.85    2.68
   4  23  -1    3.07    1.32
  -4 -23   1    5.01    1.22
  -2  23   1    8.52    1.74
   1  23  -1    4.46    1.63
  -1  23   1    5.16    1.45
   0  23  -1   18.92    2.27
   0  23   1   21.39    2.33
  -1  23  -1   14.51    2.13
   1  23   1   14.79    2.34
  -2  23  -1    6.24    1.67
  -3  23  -1   12.19    2.21
  -3 -23  -1   11.88    1.68
  -4  23  -1   10.93    2.34
  -4  23  -1   13.71    1.94
  -4 -23  -1   15.70    1.76
   4  23   1   12.08    1.84
  -5  23  -1    8.55    1.83
  -5 -23  -1    6.29    1.36
   5  23   1    5.99    1.52
  -6  23  -1    3.47    1.92
   6  23   1    2.15    1.54
  -7  23  -1    4.31    1.94
   7  23   1    1.86    1.52
   8  23   1    2.95    1.32
   8  24  -1    1.12    1.31
  -8 -24   1    1.43    1.35
   7  24  -1    1.16    1.53
  -7  24   1    2.31    1.71
   6  24  -1   12.88    2.14
  -6  24   1   15.33    2.43
   5  24  -1   18.28    2.11
  -5  24   1   21.18    2.36
   4  24  -1   12.61    1.93
  -4 -24   1   13.64    1.67
   3  24  -1    1.60    1.08
  -3 -24   1    1.65    1.09
  -2  24   1   11.09    1.91
  -1  24   1    6.65    1.62
   0  24  -1  143.66    4.24
   0  24   1  153.29    4.24
  -1  24  -1   24.40    2.41
   1  24   1   25.47    2.66
  -2  24  -1    4.16    1.53
  -3  24  -1    4.17    1.64
  -3 -24  -1    5.39    1.26
   3  24   1    3.94    1.19
  -4  24  -1   62.25    3.36
  -4  24  -1   72.00    2.60
  -4 -24  -1   70.61    2.37
   4  24   1   67.60    2.41
  -5  24  -1   74.51    3.00
  -5 -24  -1   57.76    2.25
   5  24   1   57.83    2.60
  -6  24  -1    9.45    2.06
   6  24   1    5.02    1.57
  -7  24  -1    0.19    1.81
   7  24   1   -1.16    1.38
   8  24   1    7.14    1.65
   8  25  -1    2.46    1.26
  -8 -25   1    4.60    1.37
   7  25  -1    3.07    1.61
   6  25  -1    0.39    1.52
  -6  25   1    0.73    1.70
   5  25  -1    1.53    1.51
  -5  25   1    1.80    1.56
   4  25  -1    8.69    1.74
  -4 -25   1    8.53    1.65
   3  25  -1    6.25    1.51
  -3 -25   1    7.30    1.60
  -2  25   1    9.48    1.97
  -1  25   1   10.99    2.11
   0  25  -1    0.97    1.42
   0  25   1    1.32    1.48
  -1  25  -1    5.89    1.70
   1  25   1    6.06    1.91
  -2  25  -1   37.89    2.82
  -3  25  -1   -0.69    1.44
  -3 -25  -1    0.80    1.15
   3  25   1    0.83    1.13
  -4  25  -1    9.87    2.13
  -4  25  -1   14.85    2.07
  -4 -25  -1   14.26    1.84
   4  25   1   11.40    1.79
  -5  25  -1    7.02    1.80
  -5 -25  -1    5.00    1.37
   5  25   1    3.59    1.43
  -6  25  -1    2.24    1.89
   6  25   1    0.19    1.40
   7  25   1   -0.07    1.40
   8  25   1    2.74    1.23
   8  26  -1    1.90    1.21
  -8 -26   1    2.47    1.32
   7  26  -1    2.64    1.55
   6  26  -1   10.61    2.07
  -6  26   1    9.63    2.40
   5  26  -1    5.17    1.54
  -5  26   1    4.14    1.61
   4  26  -1   22.47    2.08
  -4 -26   1   23.35    1.84
   3  26  -1    6.32    1.54
  -3 -26   1    7.15    1.36
   2  26  -1   48.31    1.95
  -2  26   1   46.72    2.77
  -2 -26   1   47.93    2.01
  -1  26   1    0.14    1.38
   0  26  -1   33.38    2.78
   0  26   1   36.28    2.82
  -1  26  -1   25.05    2.60
   1  26   1   25.63    2.75
  -2  26  -1    9.83    2.25
  -3  26  -1    1.03    1.58
  -3 -26  -1    1.76    1.23
   3  26   1    2.20    1.17
  -4  26  -1    8.02    1.99
  -4  26  -1    9.83    2.05
  -4 -26  -1   10.22    1.80
   4  26   1    9.45    1.75
  -5  26  -1   45.42    2.81
  -5 -26  -1   35.95    2.10
   5  26   1   35.98    2.28
  -6  26  -1    1.69    1.89
   6  26   1    2.31    1.45
   7  26   1    5.89    1.52
   8  26   1    4.08    1.22
   8  27  -1    3.24    1.16
   7  27  -1    8.00    1.86
   6  27  -1    3.26    1.57
  -6  27   1    5.18    1.81
   5  27  -1   49.09    2.49
  -5  27   1   55.42    2.75
   4  27  -1   33.93    2.18
  -4 -27   1   32.51    1.96
   3  27  -1   19.77    1.78
  -3 -27   1   19.66    1.82
   2  27  -1    6.32    1.49
  -2  27   1    7.98    1.78
  -2 -27   1    7.15    1.58
  -1  27   1   18.51    2.41
   0  27  -1    4.37    1.70
   0  27   1    4.37    1.82
  -1  27  -1    4.29    1.71
   1  27   1    2.98    1.84
  -2  27  -1    5.47    1.87
  -2 -27  -1    6.25    1.31
   2  27   1    5.52    1.13
  -3  27  -1   30.32    2.87
  -3 -27  -1   32.04    1.97
   3  27   1   30.22    1.92
  -4  27  -1   18.37    2.20
  -4 -27  -1   14.34    1.88
   4  27   1   14.01    1.81
  -5  27  -1   10.70    2.47
  -5 -27  -1    7.78    1.86
   5  27   1    6.16    1.55
  -6  27  -1   10.00    2.08
   6  27   1    5.86    1.53
   7  27   1   -0.13    1.36
   7  28  -1   12.10    1.94
   6  28  -1    4.38    1.65
  -6  28   1    4.77    1.76
   5  28  -1    6.72    1.65
  -5  28   1    8.04    1.73
   4  28  -1   27.26    2.10
  -4 -28   1   26.87    1.94
   3  28  -1   39.60    2.08
  -3 -28   1   42.08    2.11
   2  28  -1    2.97    1.15
  -2  28   1    4.09    1.66
  -2 -28   1    4.43    1.26
   1  28  -1   61.75    1.99
  -1  28   1   59.24    3.26
  -1 -28   1   59.50    2.13
   0  28  -1   21.79    2.72
   0  28   1   25.05    2.75
  -1  28  -1    1.16    1.60
   1  28   1    0.86    1.74
  -2  28  -1    9.70    2.36
  -2 -28  -1    9.30    1.68
   2  28   1    7.28    1.41
  -3  28  -1    2.24    1.70
  -3 -28  -1    1.81    1.27
   3  28   1    1.33    1.17
  -4  28  -1    5.14    1.57
  -4 -28  -1    5.12    1.44
   4  28   1    4.40    1.35
  -5  28  -1   26.21    2.64
  -5 -28  -1   21.35    2.00
   5  28   1   18.82    2.05
  -6  28  -1    2.64    1.87
   6  28   1    0.73    1.32
   7  28   1    1.12    1.33
   7  29  -1    9.25    1.86
   6  29  -1    3.70    1.54
  -6  29   1    3.96    1.70
   5  29  -1   27.21    2.28
  -5  29   1   25.41    2.50
   4  29  -1   30.81    2.16
  -4 -29   1   31.37    2.05
   3  29  -1    1.59    1.25
  -3  29   1    0.81    1.44
  -3 -29   1    1.41    1.23
   2  29  -1   13.09    1.70
  -2  29   1   11.28    2.32
  -2 -29   1   13.21    1.72
   1  29  -1    3.84    1.10
  -1  29   1    6.29    1.89
  -1 -29   1    4.03    1.15
   0  29  -1   19.73    2.73
   0  29   1   19.10    2.73
   0 -29   1   21.97    1.78
  -1  29  -1    2.32    1.75
  -1 -29  -1    2.75    1.14
   1  29   1    1.86    1.79
  -2  29  -1    8.79    2.09
  -2 -29  -1    8.86    1.70
   2  29   1    8.49    1.43
  -3  29  -1   16.85    2.72
  -3 -29  -1   16.92    1.90
   3  29   1   16.98    1.77
  -4  29  -1   59.56    2.76
  -4 -29  -1   53.77    2.39
   4  29   1   46.42    2.28
  -5  29  -1   12.42    2.51
  -5 -29  -1    7.81    1.87
   5  29   1    9.07    1.90
  -6  29  -1    0.57    1.77
   6  29   1    1.34    1.36
   7  29   1    0.19    1.24
   7  30  -1    4.24    1.40
   6  30  -1   23.95    2.14
  -6  30   1   22.77    2.39
   5  30  -1    3.59    1.53
  -5  30   1    3.76    1.69
   4  30  -1    2.31    1.44
  -4 -30   1    1.29    1.31
   3  30  -1   17.38    1.86
  -3  30   1   16.33    2.47
  -3 -30   1   18.35    1.90
   2  30  -1   -0.62    1.13
  -2  30   1    1.02    1.56
  -2 -30   1    0.61    1.17
   1  30  -1    6.28    1.18
  -1  30   1    7.52    2.00
  -1 -30   1    6.07    1.30
   0  30  -1    0.52    1.75
   0  30   1   -0.20    1.65
   0 -30   1    0.47    1.05
  -1  30  -1   15.35    2.70
  -1 -30  -1   14.35    1.76
   1  30   1   11.05    2.73
   1 -30   1   12.86    1.87
  -2  30  -1    6.00    1.99
  -2 -30  -1    7.18    1.72
   2  30   1    5.95    1.47
  -3 -30  -1   64.04    2.47
   3  30   1   62.47    2.22
  -4  30  -1    5.91    1.64
  -4 -30  -1    5.30    1.52
   4  30   1    4.66    1.37
  -5  30  -1    0.46    1.73
  -5 -30  -1   -0.14    1.30
   5  30   1    0.36    1.28
  -6  30  -1   23.28    2.59
   6  30   1   18.51    1.95
   7  30   1    8.06    1.69
   7  31  -1    0.35    1.22
   6  31  -1   27.86    2.10
   5  31  -1    9.12    1.69
  -5  31   1    9.75    1.91
   4  31  -1    1.61    1.41
  -4 -31   1    2.50    1.37
   3  31  -1    1.38    1.32
  -3 -31   1    2.07    1.33
   2  31  -1    0.23    1.09
  -2  31   1   -0.83    1.48
  -2 -31   1    0.01    1.19
   1  31  -1   10.14    1.48
  -1  31   1   11.14    2.32
  -1 -31   1   10.38    1.76
   0  31   1   22.40    2.92
   0 -31   1   22.71    1.86
  -1  31  -1    0.37    1.69
  -1 -31  -1    1.25    1.20
   1  31   1    0.88    1.87
   1 -31   1   -0.31    1.08
  -2  31  -1    1.85    1.78
  -2 -31  -1    2.96    1.24
   2  31   1    2.47    1.08
  -3 -31  -1    3.34    1.40
   3  31   1    3.47    1.22
  -4  31  -1   27.43    2.52
  -4 -31  -1   22.30    2.16
   4  31   1   22.13    1.98
  -5  31  -1    4.23    1.86
  -5 -31  -1    2.40    1.35
   5  31   1    1.32    1.29
   6  31   1    2.26    1.38
   7  31   1    0.73    1.17
   7  32  -1    1.34    1.18
   6  32  -1    5.90    1.44
   5  32  -1    2.56    1.44
  -5  32   1    3.91    1.72
   4  32  -1    6.03    1.58
  -4 -32   1    5.05    1.46
   3  32  -1    4.16    1.41
  -3 -32   1    4.31    1.43
   2  32  -1    3.95    1.21
  -2 -32   1    6.28    1.36
   1  32  -1   20.71    1.55
  -1  32   1   16.83    2.82
  -1 -32   1   20.62    1.91
   0  32   1    1.45    1.83
   0 -32   1    0.68    1.12
  -1  32  -1    2.34    1.84
  -1 -32  -1    1.43    1.24
   1 -32   1    0.72    1.15
  -2 -32  -1   13.39    1.85
   2  32   1   13.50    1.47
  -3 -32  -1    6.67    1.52
   3  32   1    6.45    1.28
  -4  32  -1   42.09    2.75
  -4 -32  -1   38.47    2.32
   4  32   1   38.01    2.10
  -5  32  -1    7.82    1.94
  -5 -32  -1    5.19    1.43
   5  32   1    3.90    1.36
   6  32   1    0.83    1.28
   7  32   1    1.08    1.17
   7  33  -1    0.17    1.05
   6  33  -1    7.23    1.77
   5  33  -1    2.51    1.46
  -5  33   1    2.49    1.68
   4  33  -1   14.66    2.08
  -4 -33   1   12.63    1.96
   3  33  -1    3.83    1.35
  -3 -33   1    3.63    1.44
   2  33  -1    0.97    1.13
  -2 -33   1    0.32    1.23
   1  33  -1    0.35    1.00
  -1  33   1    0.35    1.82
  -1 -33   1   -0.90    1.12
   0  33   1    0.41    1.88
   0 -33   1   -0.21    1.10
  -1  33  -1    1.29    1.84
  -1 -33  -1    1.90    1.27
   1 -33   1    2.10    1.19
  -2 -33  -1   30.43    2.13
  -3 -33  -1    0.16    1.40
   3  33   1    0.69    1.07
  -4  33  -1    2.38    1.66
  -4 -33  -1    2.13    1.41
   4  33   1    3.29    1.29
  -5  33  -1   15.16    2.49
  -5 -33  -1    7.89    1.74
   5  33   1   10.08    1.77
   6  33   1    1.53    1.22
   6  34  -1    4.25    1.33
   5  34  -1   12.53    1.90
  -5  34   1   13.96    2.34
   4  34  -1    3.16    1.42
  -4 -34   1    3.92    1.44
   3  34  -1    5.45    1.40
  -3 -34   1    4.94    1.50
   2  34  -1    0.55    1.13
  -2 -34   1    0.68    1.32
   1  34  -1   19.56    1.68
  -1 -34   1   19.92    1.99
   0 -34   1    2.70    1.23
  -1 -34  -1    1.43    1.23
   1 -34   1    2.08    1.22
  -2 -34  -1    3.81    1.37
  -3 -34  -1   -0.03    1.32
   3  34   1    1.16    1.09
  -4  34  -1    2.50    1.68
  -4 -34  -1    2.27    1.46
   4  34   1    2.95    1.22
  -5  34  -1    0.88    1.70
  -5 -34  -1    0.95    1.29
   5  34   1    1.32    1.21
   6  34   1    8.00    1.67
   6  35  -1    1.68    1.18
   5  35  -1    8.66    1.83
   4  35  -1    1.39    1.29
  -4  35   1    0.63    1.51
  -4 -35   1    1.82    1.34
   3  35  -1   18.36    1.98
  -3 -35   1   19.06    2.07
   2  35  -1    1.53    1.16
  -2 -35   1    2.57    1.40
  -1 -35   1   29.74    2.13
   0 -35  -1    1.16    1.27
   0 -35   1   -0.50    1.21
  -1 -35  -1    7.58    1.47
   1 -35   1    7.42    1.81
  -2 -35  -1    1.40    1.33
  -3 -35  -1   38.98    2.34
   3  35   1   36.81    1.84
  -4  35  -1    1.22    1.64
  -4 -35  -1    2.43    1.39
   4  35   1    2.02    1.16
  -5 -35  -1    0.58    1.23
   5  35   1    0.36    1.14
   6  35   1    4.24    1.24
   6  36  -1    0.94    1.11
   5  36  -1    5.41    1.32
   4  36  -1    1.32    1.27
  -4  36   1    2.34    1.53
  -4 -36   1    0.61    1.30
   3  36  -1    5.79    1.33
  -3 -36   1    5.23    1.47
   2  36  -1    6.07    1.28
  -2 -36   1    6.11    1.47
  -1 -36   1    6.53    1.46
   0 -36  -1    5.81    1.41
   0 -36   1    5.37    1.42
  -1 -36  -1   20.18    1.96
   1 -36   1   17.04    1.92
  -2 -36  -1    2.53    1.37
  -3 -36  -1    1.37    1.40
  -4  36  -1    5.10    1.76
  -4 -36  -1    4.18    1.46
   4  36   1    3.53    1.18
  -5 -36  -1   15.84    1.77
   5  36   1   17.14    1.66
   6  36   1    1.13    1.09
   6  37  -1    1.20    1.03
   5  37  -1    3.86    1.27
   4  37  -1   15.21    1.81
  -4  37   1   15.40    2.24
  -4 -37   1    9.99    1.82
   3  37  -1    0.73    1.18
  -3 -37   1    1.58    1.36
   2  37  -1    1.96    1.08
  -2 -37   1    1.08    1.38
  -1 -37   1    5.74    1.44
   0 -37  -1    3.13    1.34
   0 -37   1    3.28    1.34
  -1 -37  -1   -0.88    1.19
   1 -37   1    0.62    1.22
  -2 -37  -1    2.50    1.41
  -3 -37  -1    0.39    1.37
  -4  37  -1   13.69    2.36
  -4 -37  -1   11.06    1.94
   4  37   1    9.61    1.52
  -5 -37  -1   21.60    1.76
   5  37   1   23.34    1.68
   6  37   1    0.02    1.00
   5  38  -1    2.82    1.18
   4  38  -1   28.48    1.85
  -4 -38   1   26.97    1.98
   3  38  -1    5.61    1.26
  -3 -38   1    5.95    1.45
  -2 -38   1   16.32    2.01
  -1 -38   1    0.54    1.33
   0 -38  -1   14.01    1.92
   0 -38   1   14.03    1.97
  -1 -38  -1    7.66    1.86
   1 -38   1    9.15    1.91
  -2 -38  -1    0.36    1.32
  -3 -38  -1    7.57    1.59
  -4 -38  -1    5.39    1.43
  -5 -38  -1   14.04    1.64
   5  38   1   15.40    1.54
   5  39  -1    2.70    1.07
   4  39  -1   14.30    1.65
  -4 -39   1   14.01    1.81
   3  39  -1    3.96    1.13
  -3 -39   1    2.74    1.38
  -2 -39   1    7.25    1.54
  -1 -39   1    1.10    1.36
   0 -39  -1   10.53    1.90
   0 -39   1   10.94    1.93
  -1 -39  -1    3.36    1.41
   1 -39   1    1.94    1.34
  -2 -39  -1    2.72    1.42
  -3 -39  -1   20.26    2.09
  -4 -39  -1   12.20    1.85
  -5 -39  -1    1.81    1.07
   5  40  -1    0.99    0.95
   4  40  -1    1.54    1.05
  -4 -40   1    3.69    1.27
   3  40  -1   24.28    1.64
  -3 -40   1   27.10    2.07
  -2 -40   1    0.09    1.30
  -1 -40   1   34.29    2.25
   0 -40  -1    2.52    1.35
   0 -40   1    4.80    1.37
  -1 -40  -1    1.36    1.41
   1 -40   1    2.77    1.32
  -2 -40  -1    4.50    1.48
  -3 -40  -1   15.27    2.04
  -4 -40  -1    7.30    1.76
  -5 -40  -1    7.45    1.29
   5  41  -1    4.80    1.15
   4  41  -1    1.05    0.97
  -4 -41   1    1.45    1.13
  -3 -41   1    4.62    1.41
  -2 -41   1    1.36    1.33
  -1 -41   1    1.84    1.36
   0 -41  -1    1.96    1.32
   0 -41   1    1.19    1.31
  -1 -41  -1    3.16    1.41
   1 -41   1    3.20    1.32
  -2 -41  -1    6.82    1.52
  -3 -41  -1    2.59    1.37
  -4 -41  -1    0.79    1.22
  -4 -42   1    1.00    1.06
  -3 -42   1    3.08    1.30
  -2 -42   1   -0.07    1.28
  -1 -42   1    1.08    1.36
   0 -42  -1    7.60    1.82
   0 -42   1    8.94    1.53
  -1 -42  -1    0.84    1.28
   1 -42   1    1.15    1.28
  -2 -42  -1   -0.01    1.36
   2 -42   1    0.12    1.26
  -3 -42  -1    3.07    1.34
  -4 -42  -1   -0.66    1.07
  -4 -43   1    0.60    0.96
  -3 -43   1   -0.21    1.18
  -2 -43   1   11.92    1.88
  -1 -43   1    1.19    1.32
   0 -43  -1    2.42    1.34
   0 -43   1    3.66    1.33
  -1 -43  -1    0.61    1.31
   1 -43   1    1.66    1.26
  -2 -43  -1    1.80    1.37
   2 -43   1    2.55    1.22
  -3 -43  -1   15.87    1.87
  -4 -43  -1    0.28    1.03
  -3 -44   1    3.53    1.19
  -2 -44   1    1.19    1.29
  -1 -44   1    2.20    1.32
   0 -44  -1    1.17    1.26
   0 -44   1    0.44    1.29
  -1 -44  -1    2.40    1.31
   1 -44   1    3.19    1.30
  -2 -44  -1   21.39    1.93
   2 -44   1   21.28    1.78
  -3 -44  -1    8.06    1.67
  -3 -45   1    4.32    1.15
  -2 -45   1    0.48    1.21
  -1 -45   1    7.90    1.43
   0 -45  -1   11.22    1.78
   0 -45   1   10.44    1.78
  -1 -45  -1    3.76    1.31
   1 -45   1    4.03    1.30
  -2 -45  -1   -0.06    1.22
   2 -45   1    1.26    1.14
  -3 -45  -1    0.49    1.09
  -2 -46   1   10.21    1.65
  -1 -46   1    2.24    1.24
   0 -46  -1    1.74    1.20
   0 -46   1    1.70    1.24
  -1 -46  -1    0.41    1.17
   1 -46   1    0.61    1.16
  -2 -46  -1    3.38    1.22
   2 -46   1    4.32    1.14
  -1 -47   1    3.28    1.19
   0 -47  -1    4.97    1.23
   0 -47   1    5.47    1.27
  -1 -47  -1    8.15    1.62
   1 -47   1    7.62    1.54
  -8   0   2   -0.16    1.07
  -8   0   2    0.77    1.62
  -7   0   2   14.06    1.59
  -7   0   2   13.20    2.13
  -6   0   2    5.75    1.12
  -6   0   2    6.27    1.42
  -5   0   2    6.68    1.16
  -5   0   2    6.63    1.63
  -1   0   2  184.81    2.46
  -1   0   2  190.88    3.28
   0   0   2  125.25    2.41
   0   0   2  127.42    2.66
  -1   0  -2  111.26    2.60
   1   0   2  110.12    2.61
  -2   0  -2   21.20    2.04
   2   0   2   19.46    1.91
  -3   0  -2   21.18    2.31
  -3   0  -2   28.72    1.65
  -4   0  -2   11.88    2.26
  -4   0  -2   16.75    1.91
  -5   0  -2   44.88    3.20
  -5   0  -2   53.65    2.15
  -6   0  -2    1.43    2.15
  -6   0  -2   -0.14    1.35
  -7   0  -2    7.35    1.72
  -8   0  -2   10.36    2.09
  -9   0  -2    9.81    1.78
  -8   1   2    5.31    1.73
  -8  -1   2    6.34    1.24
  -8  -1   2    5.38    1.72
  -7   1   2   50.70    1.88
  -7   1   2   41.64    2.45
  -7  -1   2   48.48    1.91
  -7  -1   2   43.78    2.48
  -6   1   2   10.17    1.37
  -6   1   2   10.30    1.80
  -6  -1   2   10.36    1.43
  -6  -1   2    9.02    1.83
  -5   1   2   26.95    1.32
  -5   1   2   24.79    1.82
  -5  -1   2   27.69    1.40
  -5  -1   2   25.09    1.87
  -1   1   2  464.81    3.51
  -1   1   2  509.67    4.90
  -1  -1   2  469.19    3.79
  -1  -1   2  504.66    4.84
   0   1   2  532.52    4.30
   0   1   2  555.86    4.69
   0  -1   2  530.96    4.40
   0  -1   2  568.38    4.80
  -1   1  -2   39.37    1.97
  -1  -1  -2   40.46    1.98
   1   1   2   39.99    1.99
   1   1   2   41.74    1.85
   1  -1   2   37.73    1.94
  -2   1  -2    2.07    1.27
  -2  -1  -2    2.23    1.32
   2   1   2    0.68    1.18
   2  -1   2    1.68    1.21
  -3   1  -2  204.86    4.23
  -3   1  -2  226.85    2.63
  -3  -1  -2  205.62    4.28
  -3  -1  -2  234.56    2.78
  -4   1  -2   -0.79    1.48
  -4   1  -2    1.65    1.17
  -4  -1  -2   -0.05    1.53
  -5   1  -2    2.94    1.97
  -5   1  -2    3.73    1.31
  -5  -1  -2    3.86    2.01
  -5  -1  -2    5.48    1.31
  -6   1  -2   -1.37    1.95
  -6   1  -2    1.28    1.40
  -6  -1  -2    0.94    2.10
  -6  -1  -2    0.62    1.37
  -7   1  -2   16.92    2.12
  -7  -1  -2   18.39    2.20
  -8   1  -2    4.63    1.67
  -8  -1  -2    4.58    1.63
  -9   1  -2    0.02    1.31
  -9  -1  -2    1.06    1.35
  -8   2   2    0.87    1.53
  -8  -2   2    1.16    1.16
  -8  -2   2    1.08    1.59
  -7   2   2   11.90    1.46
  -7   2   2   12.13    2.07
  -7  -2   2    8.64    1.57
  -7  -2   2    9.81    2.09
  -6   2   2   18.36    1.45
  -6   2   2   16.78    1.89
  -6  -2   2   18.33    1.48
  -6  -2   2   14.93    1.86
  -5   2   2   17.86    1.21
  -5   2   2   17.57    1.74
  -5  -2   2   17.29    1.29
  -5  -2   2   17.83    1.75
  -1   2   2   19.22    1.32
  -1   2   2   19.54    1.38
  -1  -2   2   20.22    1.51
  -1  -2   2   22.18    1.98
   0   2  -2    1.68    0.97
   0   2   2    1.30    1.01
   0   2   2    2.33    1.17
   0  -2   2    3.11    1.02
  -1   2  -2   12.15    1.66
  -1  -2  -2   13.23    1.68
   1   2   2   12.05    1.66
   1   2   2   13.33    1.60
   1  -2   2   14.50    1.69
  -2   2  -2   -1.01    1.20
  -2  -2  -2   -0.65    1.23
   2   2   2    1.57    1.25
   2  -2   2   -0.11    1.13
  -3   2  -2   11.10    2.13
  -3  -2  -2   10.48    2.15
  -3  -2  -2   12.28    1.71
  -4   2  -2    0.34    1.55
  -4   2  -2    1.07    1.17
  -4  -2  -2    1.08    1.58
  -5   2  -2    2.30    1.87
  -5   2  -2    3.41    1.28
  -5   2  -2    3.12    1.62
  -5  -2  -2    1.41    1.88
  -5  -2  -2    2.37    1.26
  -5  -2  -2    1.94    1.00
  -6   2  -2   16.50    2.95
  -6   2  -2   22.17    2.11
  -6  -2  -2   14.14    2.95
  -6  -2  -2   20.30    2.05
  -7   2  -2    0.61    1.52
  -7  -2  -2    0.45    1.52
  -8   2  -2    7.01    1.74
  -8  -2  -2    6.02    1.70
  -9   2  -2    4.77    1.37
  -9  -2  -2    3.96    1.42
  -8   3   2    5.81    1.70
  -8  -3   2    7.07    1.31
  -8  -3   2    6.76    1.79
  -7   3   2   53.99    2.53
  -7  -3   2   63.27    2.15
  -7  -3   2   53.53    2.61
  -6   3   2    1.82    0.95
  -6   3   2    1.16    1.31
  -6  -3   2    1.13    1.05
  -6  -3   2    1.20    1.29
  -5   3   2   19.34    1.20
  -5   3   2   17.37    1.70
  -5  -3   2   18.73    1.33
  -5  -3   2   17.71    1.77
  -2  -3   2  105.20    2.96
  -1  -3   2  144.39    2.54
  -1  -3   2  150.05    3.01
   0   3  -2   55.34    1.88
   0   3   2   62.08    1.93
   0   3   2   64.96    2.22
   0  -3   2   60.06    1.98
  -1   3  -2    5.36    1.23
  -1  -3  -2    5.66    1.24
   1   3   2    5.06    1.25
   1   3   2    7.14    1.52
   1  -3   2    5.23    1.24
  -2   3  -2    3.65    1.32
  -2  -3  -2    3.40    1.37
   2   3   2    2.19    1.24
   2   3   2    2.82    0.97
   2  -3   2    2.65    1.24
  -3   3  -2    5.08    1.57
  -3   3  -2    3.90    1.06
  -3  -3  -2    3.08    1.57
  -4   3  -2    3.49    1.66
  -4   3  -2    7.34    1.30
  -4  -3  -2    4.78    1.81
  -5   3  -2    1.32    1.79
  -5   3  -2    2.51    1.26
  -5   3  -2    2.48    1.56
  -5  -3  -2    2.86    1.99
  -5  -3  -2    2.62    1.27
  -5  -3  -2    1.86    0.98
  -6   3  -2    3.58    2.25
  -6   3  -2    5.75    1.51
  -6  -3  -2    4.87    2.38
  -6  -3  -2    5.45    1.51
  -7   3  -2    3.55    1.56
  -7  -3  -2    3.59    1.65
  -8   3  -2    3.41    1.62
  -8  -3  -2    1.45    1.57
  -9   3  -2    1.61    1.28
  -9  -3  -2    0.52    1.33
  -8   4   2    3.19    1.63
  -8  -4   2    4.08    1.29
  -8  -4   2    2.55    1.65
  -7   4   2   22.91    2.21
  -7  -4   2   24.13    1.82
  -7  -4   2   21.20    2.25
  -6   4   2    1.47    0.90
  -6   4   2    1.20    1.26
  -6  -4   2    0.74    1.05
  -6  -4   2    0.97    1.28
  -5   4   2   55.81    2.09
  -5  -4   2   61.18    1.76
  -5  -4   2   61.68    2.20
  -2  -4   2  230.19    3.85
  -1  -4   2   18.03    1.64
  -1  -4   2   18.49    1.88
   0   4  -2   44.76    1.81
   0   4   2   48.92    1.84
   0  -4   2   48.19    1.91
  -1   4  -2   14.96    1.67
  -1  -4  -2   14.36    1.73
   1   4   2   16.66    1.77
   1   4   2   14.60    1.62
   1  -4   2   13.34    1.69
  -2   4  -2    2.93    1.30
  -2  -4  -2    2.60    1.34
   2   4   2    2.20    1.27
   2   4   2    2.27    0.94
   2  -4   2    1.67    1.18
  -3   4  -2   19.80    2.26
  -3   4  -2   19.28    1.52
  -3  -4  -2   17.99    2.28
  -4   4  -2   18.69    2.41
  -4   4  -2   24.44    1.86
  -4  -4  -2   18.23    2.45
  -5   4  -2   28.02    2.83
  -5   4  -2   36.76    2.02
  -5   4  -2   36.21    2.37
  -5  -4  -2   25.72    2.96
  -5  -4  -2   34.51    2.07
  -5  -4  -2   29.83    1.68
  -6   4  -2    1.47    2.03
  -6   4  -2    0.91    1.39
  -6  -4  -2   -0.45    2.24
  -6  -4  -2    1.51    1.43
  -7   4  -2    8.53    1.69
  -7  -4  -2    6.16    1.70
  -8   4  -2    2.41    1.55
  -8  -4  -2    1.67    1.63
  -9  -4  -2    5.91    1.41
  -9  -5   2    1.68    1.52
  -8   5   2    6.09    1.67
  -8  -5   2    7.56    1.67
  -8  -5   2    4.96    1.73
  -7   5   2   18.51    2.12
  -7  -5   2   18.53    1.74
  -7  -5   2   16.74    2.15
  -6   5   2    1.89    1.27
  -6  -5   2    1.74    1.11
  -6  -5   2    1.02    1.27
  -5   5   2    7.23    1.59
  -5  -5   2    4.95    1.26
  -2  -5   2   11.61    1.96
  -1  -5   2   39.74    1.92
  -1  -5   2   39.92    2.11
   0   5  -2   82.94    2.20
   0   5   2   89.63    2.22
   0  -5   2   82.15    2.26
  -1   5  -2  168.89    3.10
  -1  -5  -2  169.08    3.12
   1   5   2  181.04    3.25
   1  -5   2  173.14    3.16
  -2   5  -2    6.19    1.40
  -2  -5  -2    6.33    1.51
   2   5   2    7.56    1.51
  -3   5  -2   59.63    2.79
  -3   5  -2   70.03    1.93
  -3  -5  -2   62.36    2.97
  -4   5  -2    6.56    1.82
  -4   5  -2    9.84    1.81
  -4  -5  -2    6.88    1.94
  -5   5  -2   21.73    2.68
  -5   5  -2   29.77    1.95
  -5   5  -2   31.29    2.36
  -5  -5  -2   17.77    2.84
  -5  -5  -2   26.49    1.99
  -5  -5  -2   21.82    1.61
  -6   5  -2   16.52    2.86
  -6   5  -2   18.56    1.97
  -6   5  -2   20.28    2.62
  -6  -5  -2   14.00    3.00
  -6  -5  -2   15.65    2.01
   6   5   2   15.30    2.20
  -7   5  -2    3.31    1.60
  -7  -5  -2    3.90    1.66
  -8   5  -2    5.83    1.60
  -8  -5  -2    6.35    1.77
  -9  -5  -2    1.09    1.35
  -9  -6   2    2.97    1.09
  -9  -6   2    2.34    1.56
  -8   6   2    7.11    1.68
  -8  -6   2    7.15    1.62
  -8  -6   2    7.06    1.76
  -7   6   2    1.37    1.52
  -7  -6   2    2.70    1.29
  -7  -6   2    1.66    1.55
  -6   6   2   16.61    1.81
  -6  -6   2   16.79    1.57
  -6  -6   2   16.53    1.91
  -5   6   2   25.54    1.75
  -5  -6   2   26.97    1.52
  -5  -6   2   28.14    1.94
  -2  -6   2    5.69    1.45
  -1  -6   2   89.87    2.44
   0   6  -2   48.43    1.95
   0   6   2   53.58    1.95
   0  -6   2   50.01    2.02
  -1   6  -2  107.21    2.66
  -1  -6  -2  108.17    2.71
   1   6   2  115.05    2.80
   1  -6   2  110.41    2.73
  -2   6  -2    6.26    1.42
  -2  -6  -2    6.27    1.51
   2   6   2    5.85    1.45
  -3   6  -2   14.51    2.15
  -3   6  -2   19.34    1.54
  -3  -6  -2   14.91    2.30
  -4   6  -2    7.80    1.80
  -4   6  -2    7.39    1.75
  -4  -6  -2    7.70    2.02
  -5   6  -2    4.20    1.97
  -5   6  -2    5.39    1.34
  -5   6  -2    7.46    1.60
  -5  -6  -2    6.03    2.23
  -5  -6  -2    4.89    1.09
  -6   6  -2    0.56    2.07
  -6   6  -2    1.09    1.38
  -6   6  -2    1.38    1.81
  -6  -6  -2    1.36    2.28
  -6  -6  -2    2.17    1.45
   6   6   2    1.18    1.46
  -7   6  -2    1.90    1.53
  -7  -6  -2    1.74    1.62
   7   6   2    2.45    1.70
  -8   6  -2   16.92    2.14
  -8  -6  -2   13.28    2.19
   8   6   2   15.35    2.40
  -9  -6  -2    2.08    1.33
  -9  -7   2    0.74    1.07
  -8   7   2    4.40    1.57
  -8  -7   2    5.21    1.36
  -8  -7   2    3.69    1.68
  -7   7   2    3.45    1.58
  -7  -7   2    4.18    1.39
  -7  -7   2    3.16    1.59
  -6   7   2    0.97    1.25
  -6  -7   2    0.47    1.11
  -6  -7   2    0.34    1.28
  -5   7   2   34.24    1.80
  -5  -7   2   37.41    1.70
  -5  -7   2   32.92    1.99
  -2  -7   2  284.79    4.22
   1   7  -2  150.27    2.76
  -1  -7   2  172.42    3.15
   0   7  -2    5.99    1.46
   0   7   2    7.42    1.55
   0  -7   2    6.41    1.56
  -1   7  -2  180.10    3.27
  -1  -7  -2  181.91    3.25
   1   7   2  190.47    3.40
   1  -7   2  183.09    3.31
  -2   7  -2   13.42    1.89
  -2   7  -2   14.00    1.25
  -2  -7  -2   11.79    2.07
   2   7   2   14.31    1.98
  -3   7  -2   38.06    2.50
  -3   7  -2   46.88    1.76
  -3  -7  -2   39.35    2.71
  -4   7  -2   46.80    2.88
  -4   7  -2   59.73    2.14
  -4  -7  -2   42.73    3.04
  -5   7  -2    2.43    1.83
  -5   7  -2    4.12    1.30
  -5   7  -2    5.90    1.56
  -5  -7  -2    3.19    2.13
  -5  -7  -2    3.44    1.04
  -6   7  -2    3.93    2.22
  -6   7  -2    6.84    1.54
  -6   7  -2    9.48    2.06
  -6  -7  -2    3.40    2.33
  -6  -7  -2    6.81    1.65
   6   7   2    6.91    1.64
  -7   7  -2    5.32    1.64
  -7  -7  -2    4.25    1.70
   7   7   2    4.30    1.73
  -8   7  -2   14.23    2.04
  -8  -7  -2   12.55    2.19
   8   7   2   11.37    2.26
  -9  -7  -2    0.91    1.32
  -9  -8   2    3.16    1.13
  -8   8   2    0.86    1.47
  -8  -8   2    2.12    1.33
  -8  -8   2    0.96    1.57
  -7   8   2    8.15    1.70
  -7  -8   2    9.69    1.73
  -7  -8   2    7.83    1.78
  -6   8   2   -0.03    1.24
  -6  -8   2    0.92    1.16
  -6  -8   2    0.24    1.35
  -5   8   2   17.89    1.64
  -5  -8   2   18.04    1.55
  -5  -8   2   16.66    1.80
  -4   8   2   36.45    1.71
  -2  -8   2  108.03    2.97
   1   8  -2   24.42    1.67
  -1  -8   2   23.78    1.97
   0   8  -2   44.76    2.00
   0   8   2   45.03    2.00
   0  -8   2   42.72    2.05
  -1   8  -2    6.34    1.58
   1   8   2    6.26    1.39
   1  -8   2    4.96    1.28
  -2   8  -2    4.57    1.37
  -2   8  -2    5.00    0.89
  -2  -8  -2    2.97    1.40
   2   8   2    3.30    1.37
  -3   8  -2    8.48    2.01
  -3   8  -2   10.50    1.49
  -3  -8  -2    9.78    2.29
  -4   8  -2    7.98    1.85
  -4   8  -2    9.75    1.77
  -4  -8  -2    5.52    1.90
  -5   8  -2   17.17    2.59
  -5   8  -2   21.18    1.87
  -5   8  -2   24.44    2.30
  -5  -8  -2   13.53    2.83
  -5  -8  -2   15.49    1.56
  -6   8  -2    2.95    2.15
  -6   8  -2    1.63    1.43
  -6   8  -2    5.12    1.97
  -6  -8  -2    2.55    2.37
  -6  -8  -2    2.81    1.53
   6   8   2    1.69    1.54
  -7   8  -2    1.84    1.57
  -7  -8  -2    2.17    1.60
   7   8   2    1.43    1.68
  -8   8  -2    8.73    1.75
  -8  -8  -2    6.14    1.76
   8   8   2    3.56    1.77
  -9  -8  -2    6.11    1.43
  -9  -9   2    0.94    1.12
  -8   9   2    3.40    1.49
  -8  -9   2    4.76    1.39
  -8  -9   2    3.94    1.64
  -7   9   2   11.46    2.07
  -7  -9   2   12.58    1.76
  -7  -9   2   12.18    2.12
  -6   9   2    7.48    1.70
  -6  -9   2    7.54    1.64
  -6  -9   2    7.80    1.91
  -5   9   2    1.28    1.07
  -5  -9   2    1.06    1.06
  -5  -9   2    0.09    1.22
  -4   9   2   28.59    1.61
  -3  -9   2   89.25    3.06
  -2  -9   2    5.19    1.42
  -1  -9   2   52.69    2.34
   0   9  -2  100.43    2.62
   0   9   2  107.81    2.55
   0  -9   2   99.07    2.67
  -1   9  -2  210.26    3.61
  -1  -9  -2  191.91    3.44
   1   9   2  215.80    3.74
   1  -9   2  204.92    3.63
  -2   9  -2    7.93    1.83
  -2   9  -2   10.31    1.28
  -2  -9  -2    9.10    1.97
   2   9   2   10.05    1.93
  -3   9  -2   94.90    3.23
  -3   9  -2  110.85    2.16
  -3  -9  -2   96.90    3.55
  -4   9  -2    9.22    1.92
  -4   9  -2   11.35    1.75
  -4  -9  -2    8.63    2.07
  -5   9  -2    3.80    1.94
  -5   9  -2    3.52    1.31
  -5   9  -2    5.43    1.56
  -5  -9  -2    3.23    2.12
  -5  -9  -2    2.62    1.03
  -6   9  -2   -0.27    1.94
  -6   9  -2    0.54    1.43
  -6   9  -2    1.55    1.78
   6   9   2   -0.02    1.44
  -7   9  -2   13.91    2.12
  -7  -9  -2   11.23    2.19
   7   9   2   10.00    1.93
  -8   9  -2    8.52    2.03
  -8  -9  -2    7.39    1.79
   8   9   2    6.37    1.81
  -9  -9  -2   -0.28    1.22
  -9 -10   2    4.57    1.21
  -8 -10   2    8.49    1.74
  -8 -10   2    7.00    1.70
  -7  10   2   45.39    2.42
  -7 -10   2   48.83    2.32
  -7 -10   2   39.77    2.41
  -6  10   2    1.76    1.29
  -6 -10   2    0.83    1.23
  -6 -10   2    1.83    1.36
  -5 -10   2    3.20    1.15
  -5 -10   2    2.76    1.26
  -4  10   2    3.30    1.01
  -3 -10   2   51.12    2.64
  -2 -10   2   34.24    2.27
  -1 -10   2   52.30    2.40
   0  10  -2   28.43    1.87
   0  10   2   31.07    1.92
   0 -10   2   26.86    1.94
  -1  10  -2   23.63    1.88
   1  10   2   21.80    2.07
   1 -10   2   23.39    1.94
  -2  10  -2   17.98    2.00
  -2 -10  -2   18.18    2.14
   2  10   2   17.26    2.12
  -3  10  -2   15.24    2.14
  -3  10  -2   18.25    1.51
  -3 -10  -2   15.88    2.39
  -4  10  -2    4.12    1.73
  -4  10  -2   10.42    1.79
  -4 -10  -2    3.31    1.89
  -5  10  -2   17.20    2.57
  -5  10  -2   22.27    1.91
  -5  10  -2   22.88    2.26
  -5 -10  -2   15.59    2.95
   5  10   2   22.07    2.13
  -6  10  -2    2.98    2.11
  -6  10  -2    4.47    1.52
  -6  10  -2    6.25    1.87
   6  10   2    2.97    1.60
  -7  10  -2    4.78    1.64
  -7 -10  -2    2.87    1.68
   7  10   2    4.73    1.71
  -8 -10  -2    0.74    1.60
  -9 -10  -2    2.20    1.28
  -9 -11   2   -0.42    1.13
  -8 -11   2    6.12    1.44
  -8 -11   2    5.12    1.68
  -7 -11   2    9.87    1.78
  -7 -11   2   11.97    2.10
  -6 -11   2    3.88    1.35
  -6 -11   2    2.26    1.40
  -5 -11   2    7.33    1.58
  -5 -11   2    6.98    1.39
  -4  11   2    5.04    1.00
  -3 -11   2  124.86    3.48
  -2 -11   2    4.22    1.48
  -2 -11   2    4.89    1.45
   1  11  -2   18.64    1.70
  -1  11   2   21.17    1.61
  -1  11   2   18.67    1.46
  -1 -11   2   21.83    2.08
   0  11  -2   79.76    2.52
   0  11   2   84.12    2.50
   0 -11   2   82.02    2.63
  -1  11  -2   74.80    2.56
   1  11   2   76.87    2.70
   1 -11   2   74.00    2.59
  -2  11  -2    4.72    1.38
   2  11   2    3.87    1.52
  -3  11  -2   35.93    2.47
  -3  11  -2   42.43    1.75
  -3 -11  -2   33.17    2.75
  -4  11  -2    0.18    1.54
  -4  11  -2    2.56    1.20
  -4 -11  -2    1.56    1.73
  -5  11  -2    3.51    1.91
  -5  11  -2    4.83    1.37
  -5  11  -2    4.33    1.56
  -5 -11  -2    3.75    1.15
   5  11   2    3.67    1.41
  -6  11  -2    6.22    1.56
  -6  11  -2    7.93    1.96
   6  11   2    6.87    1.70
  -7  11  -2   18.74    2.16
  -7  11  -2   15.56    2.83
  -7 -11  -2   10.14    2.22
   7  11   2   14.13    2.25
  -8 -11  -2   -0.81    1.57
   8  11   2    1.72    1.65
  -9 -11  -2    1.87    1.24
  -9 -12   2    0.11    1.14
  -8 -12   2   -0.05    1.30
  -8 -12   2    0.33    1.54
  -7 -12   2   17.21    1.92
  -7 -12   2   15.78    2.17
  -6 -12   2    1.56    1.29
  -6 -12   2    2.82    1.42
  -5 -12   2   11.22    1.61
  -5 -12   2   11.47    1.72
  -4  12   2   17.58    1.51
  -3 -12   2   12.00    2.09
  -2 -12   2   56.99    2.75
  -2 -12   2   56.33    2.58
   1  12  -2  131.55    3.09
  -1 -12   2  151.97    3.51
   0  12  -2   15.15    1.75
   0  12   2   15.46    1.81
   0 -12   2   15.19    1.85
  -1  12  -2    2.46    1.21
   1  12   2    2.72    1.38
  -2  12  -2   16.01    2.00
   2  12   2   14.43    2.13
  -3  12  -2    1.78    1.41
  -3  12  -2    1.28    0.97
  -4  12  -2    8.87    2.01
  -4  12  -2   11.54    1.81
  -5  12  -2    3.16    1.95
  -5  12  -2    2.22    1.30
  -5  12  -2    0.78    1.47
  -5 -12  -2    1.83    1.10
   5  12   2    1.28    1.38
  -6  12  -2    4.40    1.54
  -6  12  -2    4.11    1.84
   6  12   2    2.69    1.62
  -7  12  -2    1.79    1.60
  -7  12  -2    0.34    2.06
   7  12   2    1.82    1.65
  -8 -12  -2    1.11    1.60
   8  12   2    1.52    1.57
  -9 -12  -2    0.61    1.21
  -9  13   2    2.86    0.72
  -9 -13   2    4.02    1.22
  -8 -13   2    0.76    1.35
  -8 -13   2    0.42    1.51
  -7 -13   2   34.42    2.13
  -7 -13   2   32.00    2.33
  -6 -13   2    6.31    1.46
  -6 -13   2    4.91    1.48
  -5 -13   2    7.01    1.58
  -5 -13   2    6.62    1.38
  -4  13   2   10.55    1.47
  -3 -13   2   29.85    2.33
  -2 -13   2   37.02    2.58
   1  13  -2    1.72    1.10
  -1  13   2    1.81    1.08
  -1 -13   2    3.60    1.44
   0  13  -2   11.28    1.73
   0  13   2   11.72    1.81
   0 -13   2   12.18    1.82
  -1  13  -2  186.44    3.80
   1  13   2  184.85    3.83
  -2  13  -2   18.80    2.06
   2  13   2   19.04    2.28
  -3  13  -2    8.75    2.06
  -3  13  -2   10.24    1.44
  -4  13  -2   25.75    2.61
  -4  13  -2   32.63    1.99
  -4  13  -2   34.37    2.09
  -5  13  -2    2.62    1.94
  -5  13  -2    5.80    1.42
  -5  13  -2    2.69    1.50
  -5 -13  -2    4.74    1.22
   5  13   2    5.45    1.48
  -6  13  -2    1.27    1.52
  -6  13  -2    1.40    1.81
   6  13   2   -0.39    1.47
  -7  13  -2    2.77    2.09
   7  13   2    1.19    1.62
  -8 -13  -2    1.33    1.61
   8  13   2    2.08    1.57
  -9  14   2    3.20    0.68
  -9 -14   2    4.20    1.19
  -8  14   2    1.47    0.85
  -8 -14   2    0.87    1.37
  -8 -14   2   -0.36    1.51
  -7 -14   2    2.62    1.46
  -7 -14   2    3.82    1.59
  -6 -14   2    5.36    1.45
  -6 -14   2    3.55    1.46
  -5  14   2    0.83    1.34
  -5 -14   2    2.19    1.21
  -5 -14   2    1.06    1.20
  -4  14   2   60.00    1.93
  -2 -14   2    2.36    1.57
   1  14  -2  169.52    3.67
  -1  14   2  185.64    3.11
  -1 -14   2  195.71    4.09
   0  14  -2   23.40    2.01
   0  14   2   22.42    2.01
   0 -14   2   20.74    2.00
  -1  14  -2   25.42    2.10
   1  14   2   24.70    2.26
  -2  14  -2    6.25    1.54
   2  14   2    9.10    1.81
  -3  14  -2    2.05    1.46
  -3  14  -2    2.22    1.00
  -4  14  -2    1.62    1.65
  -4  14  -2    4.20    1.33
  -4  14  -2    3.07    1.27
  -4 -14  -2    2.17    0.97
  -5  14  -2    4.27    2.00
  -5  14  -2    7.95    1.83
  -5  14  -2    6.54    1.65
  -5 -14  -2    6.21    1.27
   5  14   2    5.02    1.50
  -6  14  -2   14.11    2.10
  -6  14  -2   15.22    2.68
   6  14   2   10.71    2.12
  -7  14  -2    1.79    2.11
   7  14   2    1.13    1.58
  -8 -14  -2    4.52    1.68
   8  14   2    5.70    1.71
  -9  15   2    0.67    0.59
  -9 -15   2    1.23    1.11
  -8  15   2    0.02    0.78
  -8 -15   2    2.07    1.39
  -8 -15   2    0.79    1.47
  -7  15   2    0.37    0.77
  -7 -15   2    2.07    1.45
  -7 -15   2    1.55    1.55
  -6 -15   2    5.97    1.48
  -6 -15   2    4.32    1.45
  -5  15   2    6.32    1.44
  -5 -15   2    4.75    1.31
  -5 -15   2    5.77    1.40
  -4  15   2    1.16    1.01
  -4 -15   2    2.77    1.23
  -2 -15   2   73.79    3.22
   1  15  -2    0.29    1.21
  -1  15   2    1.40    1.09
  -1 -15   2    0.29    1.32
   0  15  -2    2.58    1.25
   0  15   2    3.32    1.33
   0 -15   2    3.03    1.29
  -1  15  -2  250.56    4.53
   1  15   2  249.76    4.56
  -2  15  -2   25.74    2.27
   2  15   2   26.26    2.48
  -3  15  -2    9.14    2.08
  -3  15  -2   12.57    1.53
  -4  15  -2    1.70    1.67
  -4  15  -2    0.71    1.23
  -4 -15  -2    0.80    0.94
  -5  15  -2    1.79    1.88
  -5  15  -2    0.13    1.51
  -5 -15  -2    1.05    1.14
   5  15   2    0.51    1.35
  -6  15  -2   63.76    3.17
   6  15   2   52.23    2.64
  -7  15  -2    0.76    2.06
   7  15   2    0.80    1.60
   8  15   2    3.51    1.57
  -9 -16   2    7.76    1.48
  -8  16   2   10.52    1.04
  -8 -16   2   11.02    1.85
  -8 -16   2    9.09    1.97
  -7  16   2    1.87    0.77
  -7 -16   2    2.04    1.47
  -7 -16   2    1.41    1.51
  -6 -16   2    1.44    1.34
  -6 -16   2    1.02    1.32
  -5  16   2    7.90    1.84
  -5 -16   2    8.92    1.65
  -5 -16   2    7.92    1.47
  -4  16   2   20.30    1.66
  -4 -16   2   19.25    1.67
  -2 -16   2    4.59    1.69
  -1  16   2    0.31    1.10
  -1 -16   2    0.82    1.38
   0  16  -2   56.64    2.62
   0  16   2   57.31    2.53
  -1  16  -2   25.79    2.19
   1  16   2   22.86    2.33
  -2  16  -2   63.47    2.86
   2  16   2   67.75    3.17
  -3  16  -2    1.00    1.38
  -3  16  -2    0.56    1.00
  -4  16  -2   28.76    2.72
  -4  16  -2   33.90    2.13
  -4 -16  -2   25.99    1.65
  -5  16  -2    2.13    1.85
  -5  16  -2    3.48    1.63
  -5 -16  -2    3.61    1.22
   5  16   2    4.60    1.49
  -6  16  -2   30.57    2.89
   6  16   2   20.14    2.27
  -7  16  -2    2.00    2.09
   7  16   2    2.34    1.61
   8  16   2    8.77    1.70
  -9 -17   2    1.51    1.09
  -8  17   2    2.07    0.76
  -8 -17   2    3.39    1.47
  -8 -17   2    1.70    1.43
  -7  17   2   12.08    1.09
  -7 -17   2   10.51    1.98
  -7 -17   2    9.45    1.73
  -6 -17   2    3.92    1.47
  -6 -17   2    4.84    1.44
  -5  17   2    2.74    1.37
  -5 -17   2    2.21    1.31
  -5 -17   2    1.61    1.23
  -4  17   2   14.42    1.66
  -4 -17   2   14.61    1.70
  -4 -17   2   13.28    1.58
  -2 -17   2   46.87    2.99
  -1  17   2    3.20    1.20
  -1 -17   2    2.01    1.47
   0  17  -2   17.33    2.08
   0  17   2   15.89    2.04
  -1  17  -2   54.60    2.72
   1  17   2   56.79    2.87
  -2  17  -2    9.77    2.01
   2  17   2    8.96    1.88
  -3  17  -2    0.97    1.41
  -3  17  -2    1.71    1.05
  -4  17  -2    4.03    1.81
  -4  17  -2    5.20    1.36
  -4 -17  -2    8.18    1.60
  -4 -17  -2    3.05    1.02
   4  17   2    5.39    1.26
  -5  17  -2   37.27    3.22
  -5  17  -2   42.90    2.61
  -5 -17  -2   40.66    2.00
   5  17   2   42.55    2.39
  -6  17  -2   12.31    2.74
   6  17   2    7.06    1.72
  -7  17  -2   38.66    3.03
   7  17   2   33.06    2.43
   8  17   2    1.92    1.44
  -9 -18   2    0.99    1.05
  -8  18   2    1.20    0.72
  -8 -18   2    1.74    1.43
  -8 -18   2    0.38    1.38
  -7 -18   2    9.58    1.90
  -7 -18   2    8.51    1.67
  -6 -18   2    0.97    1.35
  -6 -18   2    3.23    1.39
  -5  18   2    0.81    1.32
  -5 -18   2    0.86    1.27
  -5 -18   2    1.01    1.23
  -4  18   2    3.07    1.15
  -4 -18   2    2.76    1.23
  -4 -18   2    3.02    1.16
  -3 -18   2   46.78    3.28
  -2 -18   2    0.15    1.55
  -1  18   2   15.92    1.81
   0  18  -2    2.06    1.38
   0  18   2    3.21    1.40
  -1  18  -2   12.08    2.05
   1  18   2   12.83    2.27
  -2  18  -2    2.88    1.43
   2  18   2    3.97    1.67
  -3  18  -2    0.71    1.47
  -3 -18  -2    0.29    0.93
  -4  18  -2   26.36    2.80
  -4  18  -2   34.53    2.18
  -4 -18  -2   32.21    1.92
  -4 -18  -2   24.62    1.68
   4  18   2   29.01    1.92
  -5  18  -2   18.01    2.81
  -5  18  -2   22.11    2.37
  -5 -18  -2   18.88    1.79
   5  18   2   16.77    2.11
  -6  18  -2   42.32    3.06
   6  18   2   33.94    2.40
  -7  18  -2    1.66    2.03
   7  18   2    1.75    1.58
   8  18   2    1.49    1.44
  -8  19   2   -0.25    0.69
  -8 -19   2   -0.22    1.38
  -8 -19   2    0.10    1.30
  -7  19   2   13.24    1.06
  -7 -19   2   12.65    2.06
  -7 -19   2    9.38    1.99
  -6 -19   2    4.27    1.50
  -6 -19   2    2.54    1.40
   5  19  -2    1.99    1.34
  -5  19   2    1.88    1.40
  -5 -19   2    0.56    1.31
  -5 -19   2    1.60    1.29
  -4  19   2    4.34    1.21
  -3 -19   2    5.42    2.08
  -2 -19   2   17.49    2.57
  -1  19   2   25.22    2.01
   0  19  -2   94.12    3.37
   0  19   2   95.38    3.21
  -1  19  -2  184.11    4.40
   1  19   2  190.41    4.53
  -2  19  -2    4.58    1.53
   2  19   2    4.20    1.75
  -3  19  -2   11.31    2.28
  -4  19  -2    1.32    1.69
  -4  19  -2    3.38    1.37
  -4 -19  -2    2.21    1.16
  -4 -19  -2    2.56    1.06
   4  19   2    3.88    1.24
  -5  19  -2    6.54    2.19
  -5  19  -2   12.04    2.28
  -5 -19  -2    9.39    1.74
   5  19   2    8.48    1.91
  -6  19  -2   13.80    2.69
   6  19   2   10.37    2.14
  -7  19  -2    5.23    2.06
   7  19   2    4.93    1.62
   8  19   2    1.93    1.43
  -8 -20   2    1.19    1.39
  -8 -20   2   -0.24    1.29
  -7  20   2    2.22    0.77
  -7 -20   2    2.85    1.52
  -7 -20   2   -0.08    1.38
   6  20  -2   21.65    2.18
  -6 -20   2   17.69    1.97
   5  20  -2    1.17    1.29
  -5  20   2    0.55    1.41
  -5 -20   2    0.18    1.30
  -5 -20   2    0.23    1.23
   4  20  -2   31.10    2.01
  -4 -20   2   32.11    3.58
  -3 -20   2   10.53    2.37
  -1  20   2    4.56    1.39
   0  20  -2   30.72    2.48
   0  20   2   32.74    2.44
  -1  20  -2   20.42    2.28
   1  20   2   21.51    2.47
  -2  20  -2    8.86    2.09
   2  20   2    9.65    2.35
  -3  20  -2   12.03    2.36
  -4  20  -2    4.05    1.84
  -4  20  -2    3.69    1.40
  -4 -20  -2    4.26    1.28
  -4 -20  -2    3.19    1.10
   4  20   2    2.80    1.21
  -5  20  -2   29.11    2.51
  -5 -20  -2   23.78    1.91
   5  20   2   24.16    2.12
  -6  20  -2    7.48    2.09
   6  20   2    5.00    1.61
  -7  20  -2   12.48    2.68
   7  20   2    9.31    2.04
   8  20   2    0.05    1.31
  -8 -21   2    1.16    1.40
   7  21  -2    9.86    1.84
  -7  21   2    9.66    1.05
  -7 -21   2    8.02    1.99
  -7 -21   2    9.06    1.86
   6  21  -2    7.14    1.62
  -6  21   2    6.97    0.98
  -6 -21   2    7.82    1.66
  -6 -21   2    7.46    1.56
   5  21  -2    5.77    1.46
  -5  21   2    5.67    1.56
  -5 -21   2    3.21    2.61
   4  21  -2    4.78    1.32
  -4 -21   2    5.84    2.61
  -1  21   2   19.69    2.04
   0  21  -2    5.41    1.61
   0  21   2    6.99    1.69
  -1  21  -2   38.87    2.70
   1  21   2   40.74    2.86
  -2  21  -2    4.54    1.67
   2  21   2    6.17    1.90
  -3  21  -2    0.64    1.53
  -3 -21  -2    0.56    1.23
  -4  21  -2   10.13    2.52
  -4  21  -2   15.34    2.03
  -4 -21  -2   12.10    1.73
  -4 -21  -2   10.57    1.66
   4  21   2   10.31    1.70
  -5  21  -2    7.20    1.81
  -5 -21  -2    6.22    1.40
   5  21   2    6.59    1.53
  -6  21  -2    3.14    1.98
   6  21   2    0.72    1.51
  -7  21  -2    6.32    2.03
   7  21   2    5.11    1.62
   8  21   2    0.21    1.25
   8  22  -2    3.15    1.46
  -8 -22   2    2.22    1.37
   7  22  -2    3.31    1.62
  -7  22   2    2.71    0.80
  -7 -22   2    3.22    1.57
   6  22  -2    6.28    1.68
  -6  22   2    8.05    1.01
  -6 -22   2    7.58    1.66
   5  22  -2   11.90    1.97
  -5  22   2   10.96    0.94
  -5  22   2   15.62    2.20
   4  22  -2   15.17    1.79
  -4  22   2   15.05    0.91
  -4 -22   2   18.17    1.59
  -1  22   2    9.12    1.98
   0  22  -2    0.03    1.30
   0  22   2    0.92    1.41
  -1  22  -2   33.31    2.62
   1  22   2   32.79    2.79
  -2  22  -2   37.98    2.83
   2  22   2   31.67    2.96
  -3  22  -2   17.81    2.57
  -3 -22  -2   20.45    1.81
   3  22   2   17.39    1.65
  -4  22  -2   12.00    2.66
  -4  22  -2   16.90    2.08
  -4 -22  -2   17.50    1.83
   4  22   2   13.44    1.75
  -5  22  -2   28.56    2.65
  -5 -22  -2   23.73    1.95
   5  22   2   20.89    2.09
  -6  22  -2    1.75    1.92
   6  22   2    0.48    1.45
  -7  22  -2    2.94    1.98
   7  22   2    0.44    1.51
   8  22   2    8.20    1.69
   8  23  -2    1.33    1.39
  -8 -23   2    0.67    1.31
   7  23  -2    5.35    1.66
  -7  23   2    5.48    0.98
  -7 -23   2    4.68    1.62
   6  23  -2    6.71    1.71
  -6  23   2    4.99    1.01
  -6 -23   2    4.05    1.57
   5  23  -2    0.59    1.45
  -5  23   2    0.96    0.68
  -5  23   2    1.30    1.49
   4  23  -2   10.30    1.83
  -4 -23   2   11.01    1.54
   3  23  -2   13.94    1.68
  -3 -23   2   12.71    1.60
  -2  23   2   28.13    2.17
  -1  23   2    7.02    1.65
   0  23  -2   10.28    2.19
   0  23   2    9.40    2.18
  -1  23  -2    5.86    1.69
   1  23   2    7.19    1.92
  -2  23  -2   26.30    2.70
   2  23   2   23.01    2.83
  -3  23  -2   13.45    2.50
  -3 -23  -2   19.07    1.81
   3  23   2   17.31    1.67
  -4  23  -2    2.83    1.85
  -4  23  -2    2.93    1.41
  -4 -23  -2    3.57    1.32
   4  23   2    3.96    1.29
  -5  23  -2   15.14    2.57
  -5 -23  -2   12.13    1.84
   5  23   2   13.87    1.98
  -6  23  -2   21.67    2.85
   6  23   2   13.41    2.11
   7  23   2    7.19    1.63
   8  23   2    0.35    1.23
   8  24  -2    0.58    1.32
  -8 -24   2    1.90    1.28
   7  24  -2    3.14    1.62
  -7 -24   2    2.64    1.55
   6  24  -2   13.37    2.12
  -6  24   2   13.72    1.12
   5  24  -2    2.25    1.45
  -5  24   2    3.05    1.54
   4  24  -2   17.26    1.92
  -4 -24   2   18.07    1.65
   3  24  -2    7.45    1.42
  -3 -24   2    7.62    1.56
  -2  24   2    2.49    1.36
  -1  24   2   36.73    2.57
   0  24  -2  176.51    5.03
   0  24   2  198.81    4.86
  -1  24  -2    1.43    1.49
   1  24   2    1.42    1.70
  -2  24  -2   17.25    2.54
  -3  24  -2    7.55    2.04
  -3 -24  -2    8.12    1.73
   3  24   2    7.24    1.52
  -4  24  -2   57.34    3.67
  -4  24  -2   76.00    2.79
  -4 -24  -2   65.78    2.41
   4  24   2   62.39    2.38
  -5  24  -2    8.47    1.94
  -5 -24  -2    6.92    1.51
   5  24   2    8.73    1.94
  -6  24  -2    5.00    2.00
   6  24   2    0.36    1.47
   7  24   2    0.91    1.45
   8  24   2    0.49    1.18
   8  25  -2   12.14    1.71
  -8 -25   2   13.44    1.74
   7  25  -2    0.12    1.50
  -7 -25   2   -0.18    1.48
   6  25  -2   24.12    2.29
   5  25  -2   10.48    1.99
  -5  25   2   11.90    2.20
   4  25  -2   23.19    2.04
  -4 -25   2   24.05    1.77
   3  25  -2    0.69    1.10
  -3 -25   2    0.59    1.13
   2  25  -2   44.67    1.92
  -2  25   2   42.07    2.57
  -2 -25   2   43.54    1.87
  -1  25   2    2.22    1.53
   0  25   2    3.61    1.74
  -1  25  -2    2.99    1.61
   1  25   2    5.19    1.95
  -2  25  -2   13.63    2.54
  -2 -25  -2   16.09    1.70
   2  25   2   12.66    1.38
  -3  25  -2    1.94    1.76
  -3 -25  -2    3.21    1.29
   3  25   2    1.85    1.14
  -4  25  -2   21.64    2.32
  -4 -25  -2   20.64    1.94
   4  25   2   15.19    1.80
  -5  25  -2   34.26    2.82
  -5 -25  -2   28.02    2.10
   5  25   2   29.24    2.22
  -6  25  -2   12.13    2.73
   6  25   2    7.84    1.66
   7  25   2   14.16    1.91
   8  26  -2    4.37    1.24
  -8 -26   2    5.45    1.32
   7  26  -2    5.11    1.63
  -7 -26   2    5.51    1.58
   6  26  -2    0.94    1.52
   5  26  -2   29.18    2.16
  -5  26   2   33.62    2.43
   4  26  -2    2.02    1.39
  -4 -26   2    2.57    1.20
   3  26  -2    0.51    1.17
  -3 -26   2    0.91    1.16
   2  26  -2    1.49    1.05
  -2  26   2   -0.78    1.32
  -2 -26   2    0.75    1.02
   1  26  -2   87.60    2.23
  -1  26   2   80.95    3.45
  -1 -26   2   85.38    2.30
   0  26   2    4.03    1.80
  -1  26  -2   27.99    2.84
   1  26   2   24.56    2.86
  -2  26  -2   10.94    2.54
  -2 -26  -2    8.18    1.66
   2  26   2    8.29    1.28
  -3  26  -2    2.27    1.82
  -3 -26  -2    4.40    1.36
   3  26   2    4.48    1.24
  -4  26  -2    2.41    1.54
  -4 -26  -2    1.88    1.36
   4  26   2    1.29    1.18
  -5  26  -2    8.55    1.97
  -5 -26  -2    8.81    1.90
   5  26   2    5.86    1.50
  -6  26  -2    3.60    1.98
   6  26   2    4.89    1.53
   7  26   2   13.28    1.88
   7  27  -2    6.35    1.60
   6  27  -2   -0.42    1.50
   5  27  -2   16.08    2.09
  -5  27   2   19.79    2.34
   4  27  -2    0.28    1.40
  -4 -27   2    0.77    1.18
   3  27  -2    5.13    1.30
  -3 -27   2    6.75    1.39
   2  27  -2    3.70    1.16
  -2  27   2    3.55    1.62
  -2 -27   2    3.92    1.17
   1  27  -2   91.82    2.30
  -1  27   2   86.74    3.61
  -1 -27   2   93.38    2.48
   0  27  -2   30.33    1.64
   0  27   2   28.79    2.85
   0 -27   2   30.49    1.94
  -1  27  -2   -0.17    1.53
   1  27   2   -0.22    1.72
   1 -27   2    0.43    1.07
  -2  27  -2   10.28    2.21
  -2 -27  -2    7.84    1.67
   2  27   2    8.74    1.34
  -3  27  -2    4.11    2.05
  -3 -27  -2    6.10    1.41
   3  27   2    5.98    1.46
  -4  27  -2    3.57    1.60
  -4 -27  -2    2.18    1.42
   4  27   2    2.57    1.25
  -5  27  -2   11.72    2.06
  -5 -27  -2    7.17    1.57
   5  27   2    7.15    1.54
  -6  27  -2    2.07    1.91
   6  27   2   -0.13    1.35
   7  27   2    1.85    1.36
   7  28  -2    7.67    1.55
   6  28  -2    0.05    1.46
   5  28  -2   34.03    2.29
   4  28  -2    4.17    1.55
  -4 -28   2    2.38    1.23
   3  28  -2    1.36    1.24
  -3 -28   2    1.07    1.21
   2  28  -2    0.99    1.05
  -2  28   2   -0.18    1.42
  -2 -28   2    0.69    1.08
   1  28  -2    9.04    1.56
  -1  28   2    9.20    2.28
  -1 -28   2    9.41    1.66
   0  28  -2    1.75    0.97
   0  28   2    2.79    1.85
   0 -28   2    1.06    1.13
  -1  28  -2    1.89    1.76
  -1 -28  -2    3.76    1.23
   1  28   2    3.12    1.98
   1 -28   2    4.13    1.20
  -2  28  -2    1.50    1.80
  -2 -28  -2    1.17    1.13
   2 -28   2    1.18    1.20
  -3  28  -2    3.96    2.01
  -3 -28  -2    3.63    1.38
   3  28   2    3.28    1.12
  -4  28  -2    0.23    1.58
  -4 -28  -2    1.05    1.38
   4  28   2    1.67    1.23
  -5  28  -2    3.89    1.87
  -5 -28  -2    1.41    1.36
   5  28   2    0.57    1.33
  -6  28  -2    1.44    1.83
   6  28   2    0.91    1.36
   7  28   2    0.62    1.27
   7  29  -2    0.35    1.32
   6  29  -2    0.10    1.43
   5  29  -2   10.84    1.99
   4  29  -2    0.62    1.36
  -4 -29   2   -0.79    1.16
   3  29  -2   14.92    1.83
  -3 -29   2   15.39    1.84
   2  29  -2   40.84    2.00
  -2  29   2   38.78    2.86
  -2 -29   2   41.35    2.06
   1  29  -2    8.18    1.54
  -1  29   2    8.44    2.03
  -1 -29   2    7.70    1.64
   0  29  -2    0.00    0.90
   0  29   2    0.12    1.67
   0 -29   2    1.08    1.12
  -1  29  -2   21.00    2.90
  -1 -29  -2   25.72    1.86
   1  29   2   20.13    3.01
   1 -29   2   25.52    1.94
  -2  29  -2   24.66    3.06
  -2 -29  -2   22.16    1.91
   2 -29   2   20.99    1.91
  -3 -29  -2    1.54    1.36
   3  29   2   -0.10    1.00
  -4  29  -2   11.97    2.38
  -4 -29  -2    9.81    1.99
   4  29   2    7.42    1.70
  -5  29  -2   -0.58    1.77
  -5 -29  -2    0.15    1.30
   5  29   2   -0.34    1.28
   6  29   2    2.81    1.37
   7  29   2    2.67    1.28
   7  30  -2    5.23    1.38
   6  30  -2    7.90    1.85
   5  30  -2    9.26    1.95
   4  30  -2   10.39    1.99
  -4 -30   2   12.50    1.80
   3  30  -2    2.70    1.33
  -3 -30   2    3.64    1.35
   2  30  -2    1.27    1.17
  -2  30   2    1.03    1.61
  -2 -30   2    1.40    1.17
   1  30  -2   12.29    1.58
  -1  30   2   10.77    2.53
  -1 -30   2   12.78    1.75
   0  30  -2    6.38    1.33
   0  30   2    5.83    2.06
   0 -30   2    7.07    1.67
  -1 -30  -2   33.00    1.95
   1  30   2   29.42    3.31
   1 -30   2   33.31    2.04
  -2  30  -2    2.08    1.96
  -2 -30  -2    1.81    1.31
   2 -30   2    2.69    1.26
  -3 -30  -2    1.13    1.34
   3  30   2    1.15    1.06
  -4  30  -2    2.17    1.66
  -4 -30  -2    2.24    1.42
   4  30   2   -0.04    1.20
  -5  30  -2   11.68    2.07
  -5 -30  -2    7.75    1.54
   5  30   2    5.81    1.42
   6  30   2    1.51    1.36
   7  30   2    0.28    1.17
   7  31  -2    9.96    1.66
   6  31  -2    8.27    1.84
   5  31  -2    0.74    1.45
   4  31  -2    8.13    2.01
  -4 -31   2   12.11    1.84
   3  31  -2    9.25    1.89
  -3 -31   2    8.24    1.51
   2  31  -2    7.56    1.72
  -2 -31   2    7.81    1.44
   1  31  -2    4.80    1.16
  -1  31   2    4.91    1.93
  -1 -31   2    4.64    1.28
   0  31  -2    0.19    0.93
   0  31   2    0.93    1.88
   0 -31   2    0.72    1.15
  -1 -31  -2   79.36    2.50
   1  31   2   75.70    4.31
   1 -31   2   79.21    2.57
  -2 -31  -2    1.02    1.26
   2 -31   2    1.25    1.18
  -3 -31  -2   51.00    2.46
   3  31   2   38.76    1.87
  -4  31  -2    6.41    1.80
  -4 -31  -2    4.42    1.51
   4  31   2    4.35    1.29
  -5  31  -2    6.07    1.93
  -5 -31  -2    3.30    1.39
   5  31   2    3.77    1.34
   6  31   2    2.74    1.32
   7  31   2   12.91    1.62
   7  32  -2    7.23    1.59
   6  32  -2    3.23    1.42
   5  32  -2    0.17    1.36
   4  32  -2   14.24    1.97
  -4 -32   2   10.94    1.85
   3  32  -2    8.78    1.93
  -3 -32   2    9.56    1.88
   2  32  -2   13.33    1.76
  -2 -32   2   14.66    1.92
   1  32  -2    1.12    1.04
  -1 -32   2   -0.59    1.16
   0  32   2    6.08    2.26
   0 -32   2    4.27    1.29
  -1 -32  -2    8.55    1.77
   1  32   2    6.46    2.38
   1 -32   2    9.13    1.87
  -2 -32  -2    6.40    1.45
   2 -32   2    6.52    1.35
  -3 -32  -2   15.74    2.06
  -3 -32  -2    9.75    1.74
   3  32   2   10.82    1.51
  -4  32  -2   42.66    2.70
  -4 -32  -2   36.89    2.32
   4  32   2   32.08    1.91
  -5  32  -2    8.90    2.00
  -5 -32  -2    5.45    1.44
   5  32   2    8.15    1.67
   6  32   2    4.08    1.33
   6  33  -2    8.02    1.86
   5  33  -2    5.13    1.50
   4  33  -2    7.71    1.85
  -4  33   2   10.55    2.09
  -4 -33   2    7.78    1.81
   3  33  -2    0.75    1.35
  -3 -33   2    0.91    1.34
   2  33  -2    7.99    1.43
  -2 -33   2    8.91    1.89
   1  33  -2    0.02    1.07
  -1 -33   2   -0.27    1.23
   0 -33   2    1.19    1.24
  -1 -33  -2   50.53    2.28
   1 -33   2   50.56    2.36
  -2 -33  -2    1.14    1.34
   2 -33   2    2.81    1.27
  -3 -33  -2    1.87    1.41
  -3 -33  -2    1.74    1.21
  -4  33  -2   14.55    2.43
  -4 -33  -2   14.63    2.04
   4  33   2   13.17    1.70
  -5 -33  -2    5.05    1.42
   5  33   2    5.07    1.31
   6  33   2   -1.07    1.16
   6  34  -2    2.24    1.28
   5  34  -2    6.83    1.52
   4  34  -2    7.78    1.85
  -4  34   2    8.32    2.06
  -4 -34   2    8.43    1.80
   3  34  -2    3.44    1.46
  -3 -34   2    3.46    1.42
   2  34  -2    4.33    1.32
  -2 -34   2    3.73    1.43
   1  34  -2   22.54    1.73
  -1 -34   2   24.10    2.10
   0 -34   2   15.87    1.95
  -1 -34  -2   10.25    1.83
   1 -34   2   11.55    1.92
  -2 -34  -2   -0.19    1.25
   2 -34   2   -0.79    1.16
  -3 -34  -2   19.99    2.11
  -3 -34  -2   15.54    1.77
  -4  34  -2    1.79    1.67
  -4 -34  -2    0.94    1.39
   4  34   2    1.59    1.12
  -5 -34  -2    1.41    1.31
   5  34   2    2.06    1.18
   6  34   2    1.17    1.10
   6  35  -2    1.99    1.20
   5  35  -2    1.31    1.32
   4  35  -2    9.60    1.84
  -4  35   2   11.08    2.08
  -4 -35   2    9.24    1.77
   3  35  -2   13.21    1.90
  -3 -35   2    9.66    1.89
   2  35  -2   13.03    1.75
  -2 -35   2   11.64    1.96
   1  35  -2    1.07    1.07
  -1 -35   2    0.25    1.32
   0 -35   2    7.50    1.44
  -1 -35  -2   25.09    2.07
   1 -35   2   26.90    2.11
  -2 -35  -2   21.38    2.06
   2 -35   2   21.67    2.03
  -3  35  -2    1.20    1.49
  -3 -35  -2    0.05    1.37
  -4  35  -2   -2.23    1.60
  -4 -35  -2    0.56    1.32
  -5 -35  -2    1.08    1.26
   5  35   2    0.80    1.11
   6  35   2   13.86    1.53
   6  36  -2   11.20    1.56
   5  36  -2    0.81    1.28
   4  36  -2    0.83    1.30
  -4  36   2    0.69    1.34
  -4 -36   2   -0.67    1.19
   3  36  -2    6.21    1.43
  -3 -36   2    6.37    1.45
   2  36  -2   17.23    1.78
  -2 -36   2   18.90    2.07
   1  36  -2    6.27    1.49
  -1 -36   2    7.19    1.56
   0 -36   2   18.47    2.04
  -1 -36  -2    0.00    1.28
   1 -36   2    0.28    1.23
  -2 -36  -2   -0.12    1.34
   2 -36   2    2.21    1.27
  -3  36  -2   18.69    2.35
  -3 -36  -2   17.58    2.09
  -4  36  -2   -0.97    1.63
  -4 -36  -2    0.60    1.31
  -5 -36  -2    3.09    1.28
   6  37  -2    0.64    1.03
   5  37  -2    3.02    1.24
   4  37  -2    5.53    1.44
  -4 -37   2    6.18    1.32
   3  37  -2    5.25    1.36
  -3 -37   2    6.07    1.45
   2  37  -2    2.65    1.20
  -2 -37   2    2.79    1.40
  -1 -37   2    0.83    1.40
   0 -37   2    2.77    1.37
  -1 -37  -2    8.71    1.89
   1 -37   2   12.37    1.98
  -2 -37  -2    5.36    1.49
   2 -37   2    5.52    1.38
  -3  37  -2    0.27    1.51
  -3 -37  -2    1.57    1.35
  -4 -37  -2   10.22    1.90
  -5 -37  -2    2.61    1.18
   5  38  -2    0.64    1.11
   4  38  -2    6.96    1.68
  -4 -38   2    7.73    1.35
   3  38  -2    3.58    1.24
  -3 -38   2    3.92    1.37
   2  38  -2    0.81    1.13
  -2 -38   2    0.93    1.28
  -1 -38   2    2.36    1.42
   0 -38   2    1.00    1.35
  -1 -38  -2    2.48    1.40
   1 -38   2    1.13    1.31
  -2 -38  -2   20.28    2.07
   2 -38   2   20.88    2.02
  -3  38  -2    0.27    1.56
  -3 -38  -2   -0.38    1.33
  -4 -38  -2   10.86    1.84
  -5 -38  -2    4.62    1.14
   5  39  -2    5.30    1.12
   4  39  -2    0.81    1.12
  -4 -39   2    1.49    1.16
   3  39  -2   15.74    1.69
  -3 -39   2   14.91    1.87
   2  39  -2   33.95    1.73
  -2 -39   2   39.87    2.26
  -1 -39   2   18.57    2.09
   0 -39   2    1.26    1.35
  -1 -39  -2    9.74    1.90
   1 -39   2   10.69    2.00
  -2 -39  -2    7.49    1.58
   2 -39   2    7.11    1.42
  -3 -39  -2    2.31    1.42
  -4 -39  -2    1.74    1.28
  -5 -39  -2    7.04    1.35
   5  40  -2    6.13    1.34
   4  40  -2    9.66    1.51
   3  40  -2    7.09    1.45
  -3 -40   2    8.50    1.75
  -2 -40   2    0.84    1.30
  -1 -40   2    2.79    1.41
   0 -40   2   19.31    2.10
  -1 -40  -2    4.53    1.43
   1 -40   2    4.04    1.44
  -2 -40  -2    1.23    1.38
   2 -40   2    2.45    1.32
  -3 -40  -2    3.04    1.38
  -4 -40  -2    4.49    1.29
   4  41  -2    1.63    0.96
   3  41  -2   29.74    1.60
  -3 -41   2   30.47    1.93
  -2 -41   2    2.36    1.35
  -1 -41   2   20.55    2.03
   0 -41  -2    0.62    1.34
   0 -41   2    0.01    1.33
  -1 -41  -2    6.92    1.50
   1 -41   2    7.92    1.47
  -2 -41  -2    1.96    1.37
   2 -41   2    2.65    1.31
  -3 -41  -2   12.10    1.88
   3 -41   2   11.98    1.88
  -4 -41  -2   10.69    1.66
   4  42  -2   24.67    1.42
  -3 -42   2    3.00    1.23
  -2 -42   2    5.99    1.39
  -1 -42   2   14.94    1.92
   0 -42  -2    7.42    1.77
   0 -42   2    8.26    1.91
  -1 -42  -2    1.80    1.33
   1 -42   2    1.22    1.33
  -2 -42  -2    1.98    1.39
   2 -42   2    0.68    1.24
  -3 -42  -2    7.49    1.77
   3 -42   2    7.01    1.72
  -4 -42  -2    9.33    1.50
  -3 -43   2    0.93    1.12
  -2 -43   2   29.93    1.94
  -1 -43   2    6.14    1.40
   0 -43  -2    0.52    1.24
   0 -43   2    1.67    1.31
  -1 -43  -2   16.49    1.90
   1 -43   2   17.16    1.90
  -2 -43  -2   24.40    2.01
   2 -43   2   23.99    1.89
  -3 -43  -2    0.43    1.18
   3 -43   2    0.54    1.06
  -3 -44   2   -0.54    0.99
  -2 -44   2    9.11    1.66
  -1 -44   2    0.26    1.19
   0 -44  -2    4.36    1.31
   0 -44   2    6.23    1.41
  -1 -44  -2    3.20    1.32
   1 -44   2    3.61    1.25
  -2 -44  -2    2.51    1.24
   2 -44   2    1.95    1.17
  -3 -44  -2   -0.09    1.12
   3 -44   2   -0.14    0.99
  -2 -45   2    0.99    1.14
  -1 -45   2    5.71    1.31
   0 -45  -2    0.80    1.15
   0 -45   2    0.81    1.19
  -1 -45  -2    3.16    1.24
   1 -45   2    1.88    1.20
  -2 -45  -2    2.47    1.19
   2 -45   2    0.84    1.04
  -2 -46   2   13.89    1.53
  -1 -46   2    0.32    1.11
   0 -46  -2   -0.55    1.08
   0 -46   2   -0.09    1.14
  -1 -46  -2    2.17    1.16
   1 -46   2    0.79    1.13
   0 -47  -2    1.47    1.07
   0 -47   2    1.23    1.09
  -9   0   3    0.82    1.36
  -8   0   3    0.36    1.50
  -7   0   3    2.32    1.51
  -6   0   3    2.12    1.45
  -5   0   3    1.29    1.35
  -2   0   3    1.22    1.04
  -1   0   3    0.06    1.12
  -1   0   3    0.23    1.46
   0   0   3    0.12    1.21
   0   0   3    0.67    1.35
  -1   0  -3    1.25    1.25
   1   0   3   -1.11    1.25
   1   0   3   -0.26    1.27
  -2   0  -3    0.25    1.42
   2   0   3    0.40    1.46
   2   0   3   -0.15    1.26
  -3   0  -3    0.85    1.61
  -4   0  -3   -0.12    1.66
  -4   0  -3    0.68    0.94
  -5   0  -3    0.27    1.88
   5   0   3    0.81    1.41
  -6   0  -3   -0.62    1.48
   6   0   3    0.40    1.60
  -7   0  -3    0.28    1.61
   7   0   3    1.62    1.76
  -8   0  -3    0.23    1.54
   8   0   3    0.44    1.65
  -9   0  -3    1.11    1.20
  -9   1   3    3.74    1.46
  -9  -1   3    4.44    1.51
  -8   1   3    1.80    1.57
  -8  -1   3    0.93    1.59
  -7   1   3   28.91    2.27
  -7  -1   3   35.63    1.66
  -7  -1   3   27.20    2.26
  -6   1   3    5.44    1.50
  -6  -1   3    7.73    1.34
  -6  -1   3    5.46    1.58
  -5   1   3   10.61    1.83
  -5  -1   3    9.64    1.19
  -5  -1   3   10.59    1.84
  -2  -1   3  184.37    3.16
  -1   1   3    6.72    1.64
  -1   1   3    5.64    1.64
  -1  -1   3    4.60    1.21
  -1  -1   3    6.48    1.62
   0   1   3  117.41    2.99
   0   1   3  121.35    3.28
   0  -1   3  117.60    3.02
   0  -1   3  125.41    3.30
  -1   1  -3   24.88    2.10
  -1  -1  -3   23.23    2.12
   1   1   3   26.12    2.21
   1   1   3   26.56    2.23
   1  -1   3   25.90    2.21
   1  -1   3   29.93    2.28
  -2   1  -3   12.00    2.16
  -2   1  -3   13.03    1.36
  -2  -1  -3   12.34    2.17
   2   1   3   12.32    2.17
   2   1   3   14.08    2.00
   2  -1   3   12.52    2.15
  -3   1  -3   33.46    2.72
  -3   1  -3   49.16    2.05
  -3  -1  -3   37.31    2.80
  -4   1  -3    9.94    2.36
  -4   1  -3   12.68    1.47
  -4  -1  -3   13.57    2.48
  -4  -1  -3   13.19    1.48
  -5   1  -3   -0.52    1.88
  -5  -1  -3    1.71    2.02
  -5  -1  -3    0.27    1.08
   5   1   3    2.43    1.48
   5  -1   3    1.00    1.49
  -6   1  -3    1.49    1.51
  -6  -1  -3   -0.96    1.48
   6   1   3    1.73    1.66
   6  -1   3    1.81    1.69
  -7   1  -3    7.76    1.81
  -7  -1  -3    8.52    1.85
   7   1   3    9.02    1.97
   7  -1   3    6.71    1.89
  -8   1  -3   -0.66    1.51
  -8  -1  -3    0.54    1.54
   8   1   3   -0.16    1.59
   8  -1   3   -0.39    1.59
  -9  -1  -3    1.01    1.25
  -9   2   3    4.26    1.41
  -9  -2   3    4.89    1.53
  -8   2   3    2.22    1.58
  -8  -2   3    1.64    1.59
  -7   2   3   18.70    2.12
  -7  -2   3   19.86    1.56
  -7  -2   3   18.24    2.18
  -6   2   3   42.95    2.29
  -6  -2   3   49.38    1.81
  -6  -2   3   43.05    2.34
  -5   2   3    0.57    1.30
  -5  -2   3    0.26    0.91
  -5  -2   3    0.47    1.40
  -3  -2   3   24.95    1.98
  -2  -2   3   18.85    1.76
  -2  -2   3   21.55    2.45
  -1   2   3   72.16    2.36
  -1  -2   3   68.05    2.37
  -1  -2   3   73.54    2.91
   0   2   3  134.68    3.11
   0   2   3  142.07    3.46
   0  -2   3  134.70    3.18
   0  -2   3  139.62    3.45
  -1   2  -3   17.67    2.02
   1   2   3   21.18    2.13
   1   2   3   21.34    2.11
   1  -2   3   18.31    2.10
  -2   2  -3   35.03    2.53
  -2   2  -3   37.24    1.55
  -2  -2  -3   35.27    2.52
   2   2   3   36.54    2.60
   2   2   3   32.92    2.19
   2  -2   3   35.95    2.74
  -3   2  -3    9.95    2.33
  -3   2  -3   10.24    1.54
  -3  -2  -3    5.51    1.79
  -4   2  -3    6.96    2.00
  -4   2  -3    9.02    1.52
  -4   2  -3   10.31    2.00
  -4  -2  -3    7.09    2.03
  -4  -2  -3    9.03    1.44
  -5   2  -3    4.38    2.24
  -5   2  -3    4.86    1.47
  -5  -2  -3    4.00    2.25
  -5  -2  -3    6.38    1.58
   5   2   3    7.41    1.69
   5  -2   3    5.72    1.58
  -6   2  -3    7.58    1.67
   6   2   3    9.62    2.25
   6  -2   3   10.40    2.38
  -7   2  -3    8.11    1.81
  -7  -2  -3    7.41    1.82
   7   2   3    7.40    1.94
   7  -2   3    7.03    1.91
  -8   2  -3    2.19    1.59
  -8  -2  -3    1.60    1.57
   8   2   3    2.40    1.66
  -9  -2  -3    0.86    1.25
  -9   3   3    3.73    1.37
  -9  -3   3    2.15    1.46
  -8   3   3    4.81    1.63
  -8  -3   3    5.06    1.71
  -7   3   3    2.17    1.54
  -7  -3   3    0.82    1.15
  -7  -3   3    0.52    1.56
  -6   3   3    7.86    1.80
  -6  -3   3    8.49    1.42
  -6  -3   3    8.54    1.89
  -5   3   3    8.96    1.77
  -5  -3   3    9.09    1.27
  -5  -3   3    9.35    1.79
  -4  -3   3    1.55    1.38
  -3  -3   3    4.37    1.40
  -2  -3   3    0.64    1.19
  -2  -3   3    1.44    1.57
  -1   3   3   32.30    1.95
  -1  -3   3   31.62    2.00
  -1  -3   3   36.20    2.50
   0   3   3   21.77    1.99
   0   3   3   23.89    2.32
   0  -3   3   21.84    2.05
   0  -3   3   26.31    2.28
  -1   3  -3   21.37    2.08
   1   3   3   21.68    2.15
   1   3   3   23.47    2.16
   1  -3   3   22.45    2.17
  -2   3  -3    0.81    1.43
  -2   3  -3   -0.33    0.84
  -2  -3  -3   -0.31    1.38
   2   3   3    0.46    1.44
   2   3   3    0.53    1.18
  -3   3  -3   51.56    3.03
  -3   3  -3   69.49    1.98
  -3  -3  -3   51.34    3.03
  -4   3  -3   12.69    2.48
  -4   3  -3   17.90    1.65
  -4   3  -3   20.58    1.94
  -4  -3  -3   13.04    2.45
  -4  -3  -3   15.74    1.58
  -5   3  -3   13.26    2.80
  -5   3  -3   18.70    2.03
  -5  -3  -3   14.61    1.68
   5   3   3   19.11    2.10
   5  -3   3   21.02    2.34
  -6   3  -3    8.63    2.00
   6   3   3    8.02    1.85
   6  -3   3   10.05    2.29
  -7   3  -3    1.54    1.61
  -7  -3  -3    1.25    1.64
   7   3   3    3.30    1.81
   7  -3   3    1.33    1.76
  -8   3  -3    2.42    1.58
  -8  -3  -3    4.39    1.69
  -9  -3  -3    4.76    1.33
   9   3   3    6.51    1.39
  -9  -4   3    1.67    1.47
  -8   4   3    4.09    1.59
  -8  -4   3    6.68    1.42
  -8  -4   3    4.79    1.69
  -7   4   3    3.25    1.57
  -7  -4   3    3.30    1.21
  -7  -4   3    3.82    1.60
  -6   4   3    6.28    1.48
  -6  -4   3    5.93    1.61
  -5   4   3   11.39    1.81
  -5  -4   3   10.87    1.34
  -5  -4   3   11.84    1.78
  -4  -4   3   43.58    2.54
  -3  -4   3    6.42    1.47
  -2  -4   3    1.03    1.23
  -2  -4   3    2.02    1.59
  -1  -4   3    7.51    1.73
  -1  -4   3    5.03    1.58
   0   4   3   69.28    2.52
   0  -4   3   73.01    2.67
   0  -4   3   74.78    2.88
  -1   4  -3   98.19    3.00
   1   4   3  107.17    3.18
   1   4   3  102.82    2.89
   1  -4   3  102.68    3.14
  -2   4  -3    0.38    1.43
  -2   4  -3    2.37    0.93
   2   4   3    1.71    1.53
  -3   4  -3   82.26    3.48
  -3   4  -3  105.06    2.18
  -3  -4  -3   82.80    3.51
  -4   4  -3   12.72    2.47
  -4   4  -3   21.46    1.94
  -4  -4  -3   11.95    2.60
  -4  -4  -3   14.83    1.61
  -5   4  -3    3.89    2.14
  -5   4  -3    8.44    1.91
  -5   4  -3   12.35    2.36
  -5  -4  -3    6.42    1.57
   5   4   3    8.28    1.62
   5  -4   3   11.27    2.07
  -6   4  -3    5.96    1.69
   6   4   3    9.02    1.85
   6  -4   3    9.85    2.21
  -7   4  -3    1.78    1.64
  -7  -4  -3    1.25    1.70
   7   4   3    0.89    1.74
  -8   4  -3    0.35    1.54
  -8  -4  -3    2.48    1.62
  -9  -5   3   -0.16    1.42
  -8   5   3    1.31    1.50
  -8  -5   3    0.29    1.11
  -8  -5   3    0.54    1.59
  -7   5   3    7.68    1.67
  -7  -5   3    6.90    1.49
  -7  -5   3    7.01    1.68
  -6   5   3    2.24    1.36
  -6  -5   3    3.61    1.19
  -6  -5   3    4.50    1.55
  -5   5   3   37.81    2.07
  -5  -5   3   36.79    2.80
  -5  -5   3   40.74    1.67
  -5  -5   3   40.52    2.11
  -4  -5   3    3.28    1.55
  -3  -5   3   25.56    2.20
  -2  -5   3   13.31    1.91
  -2  -5   3   16.06    2.41
  -1   5   3  497.19    4.77
  -1  -5   3  490.85    5.41
  -1  -5   3  545.12    6.34
   0   5   3    4.82    1.39
   0  -5   3    3.41    1.39
  -1   5  -3  115.25    3.23
   1   5   3  123.40    3.39
   1  -5   3  122.01    3.36
  -2   5  -3    6.23    1.63
  -2   5  -3    5.58    0.98
   2   5   3    6.70    1.69
  -3   5  -3    5.06    1.76
  -3   5  -3    7.05    1.47
  -4   5  -3    1.45    1.71
  -4   5  -3    1.67    1.28
  -4  -5  -3    0.63    0.96
  -5   5  -3    7.76    2.32
  -5   5  -3    8.45    1.58
  -5   5  -3   11.49    2.34
  -5  -5  -3    6.40    1.53
  -5  -5  -3    6.38    1.57
   5   5   3   10.71    2.05
   5  -5   3    9.67    2.03
  -6   5  -3   46.31    2.46
   6   5   3   46.46    2.65
  -7   5  -3    2.20    1.64
  -7  -5  -3    0.32    1.66
   7   5   3    0.80    1.77
  -8   5  -3   22.32    2.20
  -8  -5  -3   20.49    2.25
  -9  -6   3   -0.53    1.43
  -8   6   3    2.65    1.54
  -8  -6   3    3.04    1.18
  -8  -6   3    3.82    1.68
  -7   6   3   16.75    2.08
  -7  -6   3   16.09    1.68
  -7  -6   3   12.79    2.14
  -6   6   3    0.14    1.28
  -6  -6   3   -0.31    1.80
  -6  -6   3    0.69    1.12
  -6  -6   3   -0.73    1.42
  -5   6   3    2.35    1.25
  -5  -6   3    4.31    1.85
  -5  -6   3    3.13    1.03
  -5  -6   3    2.50    1.32
  -4  -6   3    3.95    1.65
  -3  -6   3    4.07    1.52
  -2  -6   3   17.61    2.09
  -2  -6   3   20.80    2.48
  -1   6   3    8.33    1.61
  -1  -6   3   10.96    1.89
  -1  -6   3    9.00    2.16
   0   6   3    9.00    1.81
   0  -6   3   10.65    1.90
  -1   6  -3   10.99    1.94
   1   6   3    9.47    2.11
   1  -6   3   10.77    2.01
  -2   6  -3   10.30    1.31
   2   6   3    9.10    2.16
  -3   6  -3    5.30    1.75
  -3   6  -3    6.06    1.47
  -4   6  -3    8.42    2.10
  -4   6  -3   14.24    1.85
  -4  -6  -3    9.16    1.51
  -5   6  -3    8.87    2.37
  -5   6  -3   11.10    1.97
  -5   6  -3   13.35    2.32
  -5  -6  -3   10.36    1.67
  -5  -6  -3    8.98    1.63
   5   6   3   13.38    2.19
   5  -6   3    9.65    2.02
  -6   6  -3    3.22    1.59
   6   6   3    2.73    1.68
  -7   6  -3    2.49    1.61
   7   6   3    4.56    1.84
  -8   6  -3    1.96    1.59
  -8  -6  -3    1.09    1.56
   8   6   3    1.10    1.61
  -9  -7   3    0.39    1.43
  -8   7   3    1.94    1.48
  -8  -7   3    2.70    1.23
  -8  -7   3    3.25    1.63
  -7   7   3    8.04    1.98
  -7  -7   3    6.26    1.34
  -7  -7   3    5.72    1.65
  -6   7   3    1.39    1.32
  -6  -7   3    1.48    2.00
  -6  -7   3    2.76    1.23
  -6  -7   3    2.44    1.50
  -5   7   3    2.17    1.27
  -5  -7   3    2.05    1.90
  -5  -7   3    2.00    1.05
  -5  -7   3    3.35    1.45
  -4  -7   3   15.77    2.40
  -3  -7   3    8.56    2.10
  -2  -7   3   10.05    2.01
  -2  -7   3    9.66    2.32
  -1   7   3   59.43    2.18
  -1  -7   3   60.76    2.58
  -1  -7   3   66.09    2.96
   0   7   3   30.51    2.13
   0  -7   3   31.27    2.23
  -1   7  -3   81.00    2.92
   1   7   3   85.95    3.09
   1  -7   3   82.80    3.01
  -2   7  -3    4.35    1.56
  -2   7  -3    4.46    0.94
   2   7   3    3.72    1.67
  -3   7  -3    9.77    2.27
  -3   7  -3   12.44    1.55
  -4   7  -3    2.06    1.76
  -4   7  -3    3.35    1.29
  -4  -7  -3    2.74    1.04
  -5   7  -3   14.90    2.86
  -5   7  -3   24.39    2.11
  -5   7  -3   26.62    2.46
  -5  -7  -3   23.44    1.81
  -5  -7  -3   18.97    1.73
   5   7   3   23.70    2.27
  -6   7  -3    7.32    1.70
   6   7   3    9.97    2.19
  -7   7  -3   25.83    2.35
   7   7   3   24.30    2.60
  -8  -7  -3    2.47    1.55
  -9   8   3    0.21    0.66
  -9  -8   3    0.65    1.38
  -8   8   3   -0.74    1.39
  -8  -8   3    0.49    1.17
  -8  -8   3    0.59    1.56
  -7   8   3    8.90    1.94
  -7  -8   3    8.72    1.69
  -7  -8   3    7.38    1.70
  -6   8   3   18.15    1.91
  -6  -8   3   19.26    2.99
  -6  -8   3   21.14    1.74
  -6  -8   3   20.47    2.14
  -5   8   3   10.33    1.64
  -5  -8   3    9.29    2.22
  -5  -8   3    7.61    1.44
  -5  -8   3    9.80    1.88
  -4  -8   3    2.83    1.76
  -3  -8   3   52.13    2.78
  -3  -8   3   62.76    3.24
  -2  -8   3  159.18    3.72
  -2  -8   3  174.63    4.24
  -1   8   3   20.85    1.76
  -1  -8   3   22.60    2.15
  -1  -8   3   24.46    2.43
   0   8   3   68.78    2.62
   0  -8   3   65.54    2.70
  -1   8  -3   16.02    2.04
   1   8   3   16.67    2.23
   1  -8   3   13.94    2.12
  -2   8  -3    4.98    1.57
  -2   8  -3    6.31    1.32
   2   8   3    7.04    1.81
  -3   8  -3   15.58    2.41
  -3   8  -3   19.59    1.63
  -4   8  -3   34.47    3.00
  -4   8  -3   47.91    2.18
  -4  -8  -3   34.68    1.79
  -5   8  -3    0.36    2.01
  -5   8  -3    1.21    1.42
  -5   8  -3    2.97    1.62
  -5  -8  -3    1.28    1.16
  -5  -8  -3    0.84    1.06
   5   8   3    1.08    1.43
  -6   8  -3   26.62    2.22
   6   8   3   27.73    2.46
  -7   8  -3    9.86    2.16
   7   8   3    9.26    1.89
  -8  -8  -3    0.22    1.52
  -9   9   3   -0.21    0.61
  -9  -9   3   -0.18    1.35
  -8   9   3    2.84    1.49
  -8  -9   3    2.77    1.25
  -8  -9   3    1.95    1.59
  -7   9   3   13.93    2.01
  -7  -9   3   13.23    1.75
  -7  -9   3   10.23    2.11
  -6   9   3    9.46    1.76
  -6  -9   3    7.23    2.42
  -6  -9   3    8.75    1.62
  -6  -9   3    9.83    2.01
  -5   9   3   12.93    1.71
  -5  -9   3   11.70    2.71
  -5  -9   3   12.18    1.48
  -5  -9   3   12.64    1.85
  -4  -9   3   21.02    2.66
  -4  -9   3   19.87    1.52
  -3  -9   3   19.88    2.41
  -3  -9   3   20.85    2.58
  -2  -9   3    9.82    2.12
  -2  -9   3   10.34    2.35
  -1   9   3   69.11    2.31
  -1  -9   3   72.24    2.83
   0   9   3   39.53    2.36
   0  -9   3   37.64    2.38
  -1   9  -3  113.56    3.37
   1   9   3  122.25    3.53
   1  -9   3  115.70    3.47
  -2   9  -3   19.69    2.28
  -2   9  -3   19.66    1.44
   2   9   3   21.52    2.48
  -3   9  -3   15.99    2.41
  -3   9  -3   21.73    1.68
  -4   9  -3    4.64    1.94
  -4   9  -3    6.59    1.48
  -4   9  -3    9.27    1.86
  -4  -9  -3    6.93    1.46
  -5   9  -3    8.61    2.46
  -5   9  -3   10.80    1.92
  -5   9  -3   12.63    2.29
  -5  -9  -3   12.01    1.67
  -5  -9  -3    8.32    1.64
   5   9   3   12.08    2.05
  -6   9  -3   59.39    2.55
  -6   9  -3   67.66    3.40
  -6  -9  -3   39.96    2.13
   6   9   3   56.61    2.76
  -7   9  -3    8.21    1.83
   7   9   3    6.79    1.86
   8   9   3    2.37    1.67
  -9 -10   3    1.26    1.39
  -8 -10   3    0.09    1.19
  -8 -10   3    1.45    1.58
  -7 -10   3   12.23    1.73
  -7 -10   3   13.00    2.11
  -6  10   3   31.85    2.23
  -6 -10   3   34.39    1.99
  -6 -10   3   33.89    2.38
  -5 -10   3    7.81    2.25
  -5 -10   3    7.83    1.47
  -5 -10   3    7.78    1.57
  -4 -10   3    1.00    1.85
  -4 -10   3    2.05    1.04
  -3 -10   3   49.73    2.92
  -3 -10   3   53.07    3.16
  -2 -10   3    1.85    1.51
  -2 -10   3    2.10    1.64
  -1  10   3    5.70    1.29
  -1 -10   3    6.40    1.57
   0  10   3   23.87    2.15
   0 -10   3   21.94    2.18
  -1  10  -3    1.12    1.34
   1  10   3    0.93    1.47
  -2  10  -3   10.38    2.12
  -2  10  -3   10.22    1.29
   2  10   3   11.04    2.31
  -3  10  -3   41.14    2.90
  -3  10  -3   52.74    1.99
  -4  10  -3    0.09    1.71
  -4  10  -3    0.82    1.24
  -4  10  -3   -0.55    1.25
  -4 -10  -3   -0.75    0.95
  -5  10  -3    3.08    2.14
  -5  10  -3    2.92    1.42
  -5  10  -3    2.23    1.60
  -5 -10  -3    1.51    1.17
  -5 -10  -3    0.67    1.06
   5  10   3    3.79    1.48
  -6  10  -3   11.36    2.06
  -6  10  -3   15.61    2.80
  -6 -10  -3    7.29    1.70
   6  10   3   11.56    2.24
  -7  10  -3    8.64    1.83
   7  10   3    6.87    1.86
   8  10   3   -0.78    1.56
  -9 -11   3    1.36    1.35
  -8 -11   3   -0.12    1.22
  -8 -11   3   -0.33    1.52
  -7 -11   3    1.51    1.34
  -7 -11   3    0.79    1.55
  -6 -11   3   19.33    1.80
  -6 -11   3   17.65    2.15
  -5 -11   3   -0.71    1.98
  -5 -11   3    0.36    1.10
  -5 -11   3    0.67    1.38
  -4 -11   3    1.35    1.89
  -4 -11   3    0.89    1.02
  -3 -11   3   35.49    2.83
  -3 -11   3   38.96    2.95
  -2 -11   3    1.57    1.53
  -2 -11   3    0.97    1.60
  -1  11   3    8.91    1.69
  -1 -11   3    8.49    2.05
   0  11   3  151.53    3.50
   0 -11   3  149.76    3.80
  -1  11  -3   66.99    2.91
   1  11   3   73.35    3.05
  -2  11  -3   34.81    2.60
  -2  11  -3   41.28    1.59
   2  11   3   37.65    2.79
  -3  11  -3   30.84    2.74
  -3  11  -3   42.06    1.92
  -4  11  -3    0.96    1.83
  -4  11  -3    1.67    1.30
  -4  11  -3    3.13    1.33
  -4 -11  -3    1.47    1.17
  -4 -11  -3    2.44    1.05
   4  11   3    1.55    1.23
  -5  11  -3    1.61    1.98
  -5  11  -3    2.42    1.43
  -5  11  -3    1.53    1.58
  -5 -11  -3    1.11    1.21
  -5 -11  -3    1.64    1.08
   5  11   3    1.39    1.42
  -6  11  -3   55.22    2.61
  -6  11  -3   61.95    3.33
  -6 -11  -3   39.28    2.12
   6  11   3   53.67    2.74
   7  11   3    1.54    1.69
   8  11   3    1.76    1.59
  -9 -12   3    7.52    1.47
  -8 -12   3    0.35    1.26
  -8 -12   3    0.25    1.54
  -7 -12   3   12.45    1.79
  -7 -12   3   13.63    2.13
  -6 -12   3    1.44    1.32
  -6 -12   3    0.81    1.50
  -5 -12   3   11.63    2.57
  -5 -12   3    9.53    1.54
  -5 -12   3   13.06    1.92
  -4 -12   3    1.52    1.94
  -4 -12   3    0.59    1.04
  -3 -12   3   15.81    2.58
  -3 -12   3   20.30    2.55
  -2 -12   3    4.99    1.70
  -2 -12   3    7.57    1.89
  -1  12   3   70.64    2.42
  -1 -12   3   74.42    3.06
   0  12   3   23.90    2.18
   0 -12   3   21.26    2.34
  -1  12  -3  172.29    4.15
   1  12   3  184.41    4.27
  -2  12  -3    2.12    1.48
  -2  12  -3    3.40    0.95
   2  12   3    2.55    1.67
  -3  12  -3    2.35    1.64
  -3  12  -3    3.47    1.13
  -3 -12  -3    3.95    1.04
  -4  12  -3    1.77    1.85
  -4  12  -3    3.47    1.42
  -4  12  -3    0.67    1.27
  -4 -12  -3    2.01    1.15
  -4 -12  -3    1.43    1.03
   4  12   3    1.05    1.17
  -5  12  -3   26.83    3.15
  -5  12  -3   37.14    2.32
  -5  12  -3   40.02    2.60
  -5 -12  -3   35.85    2.02
  -5 -12  -3   28.78    1.89
   5  12   3   36.89    2.29
  -6  12  -3    2.82    1.63
  -6  12  -3    3.44    2.01
  -6 -12  -3    2.27    1.17
   6  12   3    3.27    1.68
   7  12   3    0.95    1.64
  -9 -13   3    5.62    1.18
  -9 -13   3    5.58    1.36
  -8 -13   3    8.69    1.72
  -8 -13   3    8.42    2.01
  -7 -13   3    7.00    1.52
  -7 -13   3    6.78    1.66
  -6 -13   3    8.10    1.77
  -6 -13   3    8.88    1.96
  -5 -13   3   63.25    3.90
  -5 -13   3   67.43    2.30
  -5 -13   3   66.00    2.55
  -4 -13   3    2.36    2.01
  -4 -13   3   -0.22    1.03
  -3 -13   3    4.43    1.90
  -3 -13   3    2.37    1.75
  -2 -13   3   15.09    2.40
  -2 -13   3   16.95    2.54
  -1  13   3   19.14    1.85
  -1 -13   3   20.41    2.34
   0  13   3   63.78    2.78
   0 -13   3   66.78    3.03
  -1  13  -3    0.21    1.32
   1  13   3    1.34    1.51
  -2  13  -3    0.31    1.43
  -2  13  -3    0.81    0.88
   2  13   3    0.88    1.60
  -3  13  -3   15.07    2.46
  -3  13  -3   18.39    1.74
  -3 -13  -3   14.53    1.52
  -4  13  -3   25.46    2.96
  -4  13  -3   31.19    2.16
  -4  13  -3   33.94    2.13
  -4 -13  -3   30.77    1.86
  -4 -13  -3   25.82    1.75
   4  13   3   27.87    1.97
  -5  13  -3    7.57    2.34
  -5  13  -3    9.77    2.08
  -5  13  -3   10.29    2.27
  -5 -13  -3   10.67    1.72
  -5 -13  -3    7.87    1.62
   5  13   3    9.70    1.98
  -6  13  -3   24.08    2.81
   6  13   3   20.61    2.37
   7  13   3    2.87    1.71
   8  13   3   37.66    2.38
  -9 -14   3    4.84    0.97
  -9 -14   3    5.76    1.35
  -8 -14   3    3.22    1.35
  -8 -14   3    3.43    1.56
  -7 -14   3    1.77    1.42
  -7 -14   3    1.91    1.51
  -6 -14   3    5.30    1.48
  -6 -14   3    4.09    1.49
  -5 -14   3    6.28    2.41
  -5 -14   3    4.97    1.28
  -5 -14   3    3.65    1.42
  -4 -14   3   17.98    3.03
  -4 -14   3   17.17    1.61
  -3 -14   3   10.14    2.21
  -3 -14   3   12.31    2.52
  -2 -14   3   61.68    3.13
  -2 -14   3   63.58    3.25
  -1  14   3   45.37    2.23
  -1 -14   3   50.93    2.88
   0  14   3    3.09    1.47
   0 -14   3    3.62    1.57
  -1  14  -3    3.38    1.55
   1  14   3    5.04    1.68
  -2  14  -3    4.89    1.65
  -2  14  -3    6.04    1.29
   2  14   3    5.37    1.83
  -3  14  -3    5.59    1.86
  -3  14  -3    7.28    1.66
  -3 -14  -3    5.51    1.11
  -4  14  -3   10.71    2.62
  -4  14  -3   15.08    1.99
  -4 -14  -3   12.11    1.65
  -4 -14  -3   10.03    1.57
   4  14   3   10.09    1.66
  -5  14  -3    0.99    2.11
  -5  14  -3    5.54    1.76
  -5 -14  -3    3.66    1.31
  -5 -14  -3    2.19    1.14
   5  14   3    3.01    1.47
  -6  14  -3    5.53    2.01
   6  14   3    4.10    1.65
   7  14   3    2.77    1.64
   8  14   3    2.43    1.49
  -9 -15   3    1.28    0.91
  -8 -15   3    1.86    1.34
  -8 -15   3    0.27    1.45
  -7 -15   3   -0.40    1.35
  -7 -15   3   -0.43    1.44
  -6 -15   3    2.43    1.37
  -6 -15   3    1.79    1.41
  -5 -15   3    4.46    2.49
  -5 -15   3    4.01    1.31
  -5 -15   3    4.83    1.50
  -4 -15   3    3.86    2.12
  -4 -15   3    4.43    1.23
  -3 -15   3    4.07    1.99
  -3 -15   3    8.95    2.11
  -2 -15   3   21.20    2.57
  -2 -15   3   20.80    2.59
  -1  15   3    0.09    1.19
  -1 -15   3    1.65    1.49
   0  15   3  165.88    3.92
  -1  15  -3    5.36    1.65
   1  15   3    5.46    1.80
  -2  15  -3   13.68    2.29
  -2  15  -3   17.63    1.48
   2  15   3   14.83    2.45
  -3  15  -3    0.09    1.59
  -3  15  -3    1.34    1.12
  -3 -15  -3    1.06    0.98
  -4  15  -3   13.10    2.74
  -4  15  -3   16.90    2.06
  -4 -15  -3   13.47    1.70
  -4 -15  -3   11.09    1.58
   4  15   3   13.52    1.77
  -5  15  -3    3.96    2.23
  -5  15  -3    7.45    1.83
  -5 -15  -3    6.81    1.68
  -5 -15  -3    4.20    1.23
   5  15   3    6.43    1.54
  -6  15  -3   21.26    2.78
   6  15   3   13.24    2.19
   7  15   3    1.43    1.58
  -8 -16   3    1.74    1.34
  -8 -16   3    0.91    1.40
  -7 -16   3    1.06    1.40
  -7 -16   3    1.07    1.45
  -6 -16   3    1.41    1.35
  -6 -16   3    2.97    1.47
  -5 -16   3   15.14    3.26
  -5 -16   3   16.22    1.87
  -5 -16   3   15.89    1.99
  -4 -16   3    0.70    2.05
  -4 -16   3    0.59    1.11
  -3 -16   3   13.26    2.78
  -3 -16   3   12.01    2.31
  -2 -16   3   21.34    2.63
  -2 -16   3   24.99    2.68
  -1  16   3   15.48    1.91
  -1 -16   3   15.81    2.43
   0  16   3    4.16    1.56
  -1  16  -3   40.32    2.73
   1  16   3   45.45    2.88
  -2  16  -3    1.19    1.49
  -2  16  -3    2.51    0.99
   2  16   3    3.02    1.70
  -3  16  -3    6.00    1.99
  -3  16  -3    8.60    1.34
  -3 -16  -3    6.30    1.45
  -4  16  -3    2.29    1.94
  -4  16  -3    2.10    1.39
  -4 -16  -3    1.93    1.19
  -4 -16  -3    1.56    1.06
   4  16   3    3.38    1.26
  -5  16  -3   25.48    2.54
  -5 -16  -3   23.85    1.92
  -5 -16  -3   18.98    1.78
   5  16   3   22.72    2.12
  -6  16  -3    1.92    1.92
   6  16   3    3.21    1.63
   7  16   3    3.81    1.63
   8  16   3    1.44    1.41
  -8 -17   3   11.56    1.77
  -8 -17   3   11.02    1.89
  -7 -17   3    4.88    1.53
  -7 -17   3    4.47    1.56
  -6 -17   3    2.37    1.43
  -6 -17   3    2.24    1.42
  -5 -17   3    5.03    2.46
  -5 -17   3    5.67    1.41
  -5 -17   3    4.34    1.46
  -4 -17   3    2.44    2.17
  -4 -17   3    1.05    1.10
  -3 -17   3   20.76    2.95
  -3 -17   3   22.54    2.83
  -2 -17   3   38.14    3.01
  -2 -17   3   39.02    2.99
  -1  17   3    2.56    1.33
  -1 -17   3    2.57    1.61
   0  17   3   25.84    2.36
  -1  17  -3   82.92    3.46
   1  17   3   87.68    3.53
  -2  17  -3   73.97    3.47
   2  17   3   74.52    3.63
  -3  17  -3    2.43    1.82
  -3  17  -3    1.85    1.20
  -3 -17  -3    1.43    1.03
  -4  17  -3    8.89    2.37
  -4  17  -3   13.42    2.10
  -4 -17  -3   10.03    1.71
  -4 -17  -3    6.85    1.54
   4  17   3    7.23    1.65
  -5  17  -3    9.50    2.35
  -5 -17  -3    6.48    1.41
  -5 -17  -3    5.16    1.26
   5  17   3    6.52    1.55
  -6  17  -3   37.18    2.94
   6  17   3   28.94    2.41
   7  17   3   20.01    2.21
   8  17   3    3.25    1.43
  -8 -18   3    1.10    1.34
  -8 -18   3    0.40    1.33
  -7 -18   3    2.01    1.42
  -7 -18   3    3.48    1.51
  -6 -18   3    3.23    1.44
  -6 -18   3    3.00    1.43
  -5 -18   3   16.17    3.41
  -5 -18   3   14.19    1.85
  -5 -18   3   12.05    1.87
   4  18  -3   -0.45    1.16
  -4 -18   3   -1.18    2.06
  -4 -18   3    1.98    1.23
  -3 -18   3    9.51    2.38
  -2 -18   3   27.30    2.83
  -2 -18   3   32.84    2.93
  -1  18   3    3.53    1.41
   0  18   3    7.10    1.73
  -1  18  -3    1.66    1.45
   1  18   3    1.11    1.59
  -2  18  -3    2.24    1.61
   2  18   3    1.55    1.69
  -3  18  -3    1.87    1.73
  -3  18  -3    3.71    1.26
  -3 -18  -3    4.87    1.24
  -3 -18  -3    3.66    1.10
   3  18   3    3.85    1.13
  -4  18  -3    1.90    1.94
  -4  18  -3    3.47    1.49
  -4 -18  -3    4.14    1.26
  -4 -18  -3    2.05    1.10
   4  18   3    3.41    1.26
  -5  18  -3    4.79    1.76
  -5 -18  -3    3.58    1.36
  -5 -18  -3    3.16    1.21
   5  18   3    4.10    1.50
  -6  18  -3   16.30    2.74
   6  18   3   13.79    2.21
   7  18   3    8.86    2.03
   8  18   3    3.33    1.40
  -8 -19   3    4.03    1.37
  -8 -19   3    2.43    1.34
  -7 -19   3   17.61    2.00
  -7 -19   3   16.87    2.05
  -6 -19   3    4.78    1.52
  -6 -19   3    3.92    1.46
  -5 -19   3   12.23    3.07
  -5 -19   3    9.18    1.79
  -5 -19   3    8.29    1.81
   4  19  -3   23.59    1.91
  -4 -19   3   25.88    3.55
  -4 -19   3   25.82    1.97
  -4 -19   3   26.38    2.00
  -3 -19   3    1.94    1.99
  -2 -19   3    1.44    1.70
  -2 -19   3    0.94    1.76
  -1  19   3   22.12    2.20
   0  19   3    3.73    1.60
  -1  19  -3    0.59    1.42
   1  19   3    0.22    1.56
  -2  19  -3   11.08    2.31
   2  19   3    9.60    2.18
  -3  19  -3    2.55    1.89
  -3  19  -3    2.92    1.29
  -3 -19  -3    3.54    1.24
  -3 -19  -3    3.20    1.14
   3  19   3    2.28    1.11
  -4  19  -3    8.07    2.40
  -4  19  -3   11.11    2.15
  -4 -19  -3    9.00    1.71
  -4 -19  -3    8.53    1.60
   4  19   3   10.18    1.78
  -5  19  -3    3.36    1.74
  -5 -19  -3    3.02    1.36
  -5 -19  -3    2.66    1.16
   5  19   3    4.52    1.48
  -6  19  -3   11.33    2.63
  -6 -19  -3    9.08    1.73
   6  19   3    8.46    1.73
   7  19   3    1.06    1.48
   8  19   3    2.39    1.36
  -8 -20   3    9.27    1.72
  -8 -20   3    5.82    1.37
  -7 -20   3   27.71    2.15
  -7 -20   3   27.60    2.12
  -6 -20   3   13.30    1.98
  -6 -20   3   12.46    1.99
   5  20  -3    3.24    1.45
  -5 -20   3    5.09    1.42
  -5 -20   3    4.74    1.45
   4  20  -3    5.29    1.37
  -4 -20   3    4.49    2.54
  -4 -20   3    5.50    1.46
  -4 -20   3    6.91    1.56
  -3 -20   3    6.69    2.34
  -2 -20   3   17.79    2.77
  -1  20   3   71.20    2.98
   0  20   3   18.14    2.38
   1  20   3   32.51    2.89
  -2  20  -3   14.08    2.46
   2  20   3   15.93    2.69
  -3  20  -3   19.81    2.86
  -3  20  -3   25.38    2.06
  -3 -20  -3   25.57    1.89
  -3 -20  -3   20.79    1.75
   3  20   3   22.61    1.68
   3 -20   3   27.77    2.06
  -4  20  -3    0.58    1.98
  -4  20  -3    3.89    1.54
  -4 -20  -3    2.87    1.26
  -4 -20  -3    3.71    1.18
   4  20   3    3.66    1.32
  -5  20  -3   30.62    2.66
  -5 -20  -3   21.78    1.99
  -5 -20  -3   18.10    1.81
   5  20   3   21.11    2.29
  -6  20  -3   11.83    2.63
  -6 -20  -3   10.80    1.72
   6  20   3   10.09    2.13
   7  20   3    5.63    1.61
   8  20   3    5.97    1.39
  -8 -21   3   -0.05    1.23
  -8 -21   3    0.69    1.19
  -7 -21   3   14.28    1.96
  -7 -21   3   10.15    1.88
   6  21  -3    4.89    1.58
  -6 -21   3    6.09    1.49
   5  21  -3   22.21    2.07
  -5 -21   3   25.39    2.17
  -5 -21   3   22.34    2.00
   4  21  -3    3.89    1.33
  -4 -21   3    2.17    2.47
   3  21  -3   39.58    2.11
  -3 -21   3   37.66    1.79
  -2 -21   3    6.13    2.13
  -1  21   3   25.94    2.35
   0  21   3   78.89    3.42
   1  21   3   11.36    2.51
  -2  21  -3    0.12    1.56
   2  21   3    0.82    1.81
  -3  21  -3   21.71    2.94
  -3  21  -3   26.75    2.06
  -3 -21  -3   24.11    1.90
  -3 -21  -3   21.55    1.79
   3  21   3   21.92    1.67
   3 -21   3   28.58    2.08
  -4  21  -3   11.15    2.60
  -4  21  -3   10.40    2.18
  -4 -21  -3    9.90    1.77
  -4 -21  -3    7.49    1.63
   4  21   3    8.44    1.71
  -5  21  -3    0.98    1.71
  -5 -21  -3    1.08    1.34
  -5 -21  -3   -0.32    1.08
   5  21   3    1.87    1.43
  -6  21  -3   17.07    2.70
  -6 -21  -3   12.23    1.79
   6  21   3   13.94    2.10
   7  21   3    2.40    1.45
   8  21   3    2.85    1.28
  -8 -22   3    0.75    1.24
   7  22  -3    0.80    1.52
  -7 -22   3    1.01    1.48
  -7 -22   3    1.56    1.35
   6  22  -3   21.38    2.19
  -6 -22   3   21.49    2.03
   5  22  -3    2.28    1.44
  -5 -22   3    2.15    1.43
   4  22  -3   28.94    2.05
   3  22  -3   16.14    1.81
  -3 -22   3   17.33    1.63
   2  22  -3   20.55    2.00
  -2 -22   3   21.38    1.75
  -1  22   3    0.58    1.37
   0  22   3   13.37    2.34
   1  22   3    2.49    1.82
  -2  22  -3    3.15    1.81
  -2 -22  -3    3.46    1.24
   2  22   3    2.66    1.97
   2 -22   3    4.99    1.35
  -3  22  -3   19.68    2.94
  -3  22  -3   21.58    2.06
  -3 -22  -3   19.96    1.87
  -3 -22  -3   18.42    1.74
   3  22   3   18.83    1.65
   3 -22   3   23.18    2.05
  -4  22  -3    2.76    2.21
  -4  22  -3    2.87    1.57
  -4 -22  -3    3.33    1.36
  -4 -22  -3    3.93    1.21
   4  22   3    3.99    1.26
  -5  22  -3   -0.27    1.66
  -5 -22  -3   -0.02    1.31
  -5 -22  -3    1.20    1.15
   5  22   3    1.64    1.44
  -6  22  -3   12.40    2.63
  -6 -22  -3    7.61    1.76
   6  22   3    7.98    1.74
   7  22   3    2.23    1.42
  -8 -23   3    0.90    1.22
   7  23  -3    8.12    1.92
  -7 -23   3    8.76    1.95
   6  23  -3   26.49    2.26
  -6 -23   3   25.39    2.23
   5  23  -3    6.38    1.57
   4  23  -3    4.78    1.40
   3  23  -3    2.07    1.25
  -3 -23   3    2.62    1.16
   2  23  -3   49.94    2.08
  -2 -23   3   49.69    1.94
  -1  23   3    1.27    1.48
   0  23   3    7.85    2.00
   1  23   3   36.71    3.12
  -2  23  -3    1.48    1.75
  -2 -23  -3    0.21    1.14
   2  23   3    1.24    0.90
   2 -23   3    1.80    1.24
  -3  23  -3    1.58    1.87
  -3  23  -3    4.20    1.39
  -3 -23  -3    4.55    1.35
  -3 -23  -3    3.74    1.21
   3  23   3    4.46    1.17
   3 -23   3    4.98    1.39
  -4  23  -3   75.26    2.91
  -4 -23  -3   67.50    2.48
  -4 -23  -3   55.92    2.30
   4  23   3   58.91    2.33
  -5  23  -3    6.20    1.85
  -5 -23  -3    3.82    1.44
  -5 -23  -3    3.60    1.25
   5  23   3    5.10    1.53
  -6  23  -3    2.50    1.90
  -6 -23  -3    1.28    1.28
   6  23   3    1.11    1.49
   7  23   3    0.61    1.37
   8  24  -3    0.10    1.19
  -8 -24   3    0.82    1.16
   7  24  -3    3.89    1.54
[truncated: 545,328 more chars]
